# Supplementary material for: Cell-specific cis-natural antisense transcripts (cis-NATs) in the sperm and the pollen vegetative cells of Arabidopsis thaliana
Source: F1000Res. 2018 Jan 22;7:93. [Version 1] doi: 10.12688/f1000research.13311.1 (PMC5946162; doi:10.12688/f1000research.13311.1)
Supplement: Supplementary file 1 [file f1000research-7-14444-s0000.tgz]

Archive with 1 entries (1 files):
- 5adb2f24-9707-4838-ab8c-6172bcf26348.xlsx
