# Supplementary material for: Cell-specific cis-natural antisense transcripts (cis-NATs) in the sperm and the pollen vegetative cells of Arabidopsis thaliana
Source: F1000Res. 2018 Jan 22;7:93. [Version 1] doi: 10.12688/f1000research.13311.1 (PMC5946162; doi:10.12688/f1000research.13311.1)
Supplement: Supplementary file 1 [file f1000research-7-14444-s0000.tgz › 5adb2f24-9707-4838-ab8c-6172bcf26348.xlsx]

## Sheet: Comment
Sheet	Note
1	All cis-NAT pairs
2	Pairs with 3 overlapping genes
3	Pairs with no pollen expression
4	Potentially functional pairs in pollen
5	Both genes expressed in sperm
6	One adjacent gene expressed in sperm
7	Both genes expressed in VC
8	One adjacent gene expressed in VC

## Sheet: 1
Enclosed in XX: Two genes completely overlap
-: Gene orientation in TAIR10 is 3' to 5'
+:Gene orientation in TAIR10 is 5'' to 3'
W/A: Not overlapping in TAIR 10
Locus_name	Comments	symbol	Short_description	RPM of Pollen RNA-seq	Sperm Cell Signal	Sperm Cell Call	Pollen Signal	Pollen Call	fold change	Small RNAs in pollen	Small RNAs in sperm
At1g01040	+	ASU1	DCL1 (DICER-LIKE 1); ATP-dependent helicase/ double-stranded RNA binding / protein binding / ribonuclease III	4.3	465.01	P	78.34	A	5.94
At1g01050	-	AtPPa1	AtPPa1 (Arabidopsis thaliana pyrophosphorylase 1); inorganic diphosphatase	10.4	244.83	P	542.69	P	-2.22	6	0
At1g01160	+	GIF2	SSXT protein-related / transcription co-activator-related	0.2	61.58	A	39.51	A	1.56
At1g01170	-	NA	ozone-responsive stress-related protein, putative	0	24.53	A	25.89	A	-1.06
At1g01310	+	NA	allergen V5/Tpx-1-related family protein	1671.8	10.97	A	2920.42	P	-266.16	399	86
At1g01320	-	NA	tetratricopeptide repeat (TPR)-containing protein	55.6	2450.88	P	153.89	P	15.93	30	20
At1g01720	+	ANAC002	ATAF1; transcription activator/ transcription factor	0.2	35.2	A	173.87	P	-4.94
At1g01725	-	NA	unknown protein	0.8	76.45	P	41.32	A	1.85
At1g01750	+	ADF11	ADF11 (ACTIN DEPOLYMERIZING FACTOR 11); actin binding	0.2	14.09	A	15.79	A	-1.12
AT1G01760	-	NA	RNA binding / adenosine deaminase	0.6
At1g01840	+	NA	unknown protein	0.4	45.04	A	48.61	A	-1.08
At1g01860	-	PFC1	PFC1 (PALEFACE 1); mRNA (2'-O-methyladenosine-N6-)-methyltransferase	1.2	35.95	A	49.66	A	-1.38	0	0
At1g01900	+	ATSBT1.1	SBTI1.1; serine-type endopeptidase	0	20.37	A	20.11	A	1.01
At1g01910	-	NA	anion-transporting ATPase, putative	2.4	312.89	P	65.38	P	4.79	4	2
At1g01950	+	ARK2	armadillo/beta-catenin repeat family protein / kinesin motor family protein	0.1	37.43	A	29.16	A	1.28
At1g01960	-	EDA10	EDA10 (embryo sac development arrest 10); ARF guanyl-nucleotide exchange factor/ binding / guanyl-nucleotide exchange factor	3.1	19.17	A	63.41	A	-3.31	6	8
At1g01970	W/A,+	NA	pentatricopeptide (PPR) repeat-containing protein	1	68.86	A	38.32	P	1.8	662 (IGR)	156 (IGR)
At1g01980	W/A,-	ATSEC1A	ATSEC1A; FAD binding / catalytic/ electron carrier/ oxidoreductase	4047.7	59.61	A	12732.6	P	-213.6	1263	280
At1g02170	+	AMC1	AMC1 (METACASPASE 1); cysteine-type endopeptidase	39.4	35.1	A	194.71	P	-5.55	10	4
At1g02180	-	NA	ferredoxin-related	1.4	32.32	A	34.95	P	-1.08
At1g02305	+	NA	cathepsin B-like cysteine protease, putative	14.1	35.23	A	357.59	P	-10.15	8	4
At1g02310	-	NA	glycosyl hydrolase family protein 5 / cellulase family protein / (1-4)-beta-mannan endohydrolase, putative	0.1	66.43	A	65.14	A	1.02
At1g02420	+	NA	pentatricopeptide (PPR) repeat-containing protein	0.3	103.89	P	40.47	A	2.57
AT1G02430	-	ATARFD1B	ATARFD1B (ADP-ribosylation factor D1B); GTP binding	0.1
At1g02860	+	BAH1	NLA (nitrogen limitation adaptation); ubiquitin-protein ligase	0	26.82	A	24.53	A	1.09
At1g02870	-	NA	unknown protein	0	13.59	A	19.99	A	-1.47
At1g03050	+	NA	epsin N-terminal homology (ENTH) domain-containing protein / clathrin assembly protein-related	2721.2	28.31	A	6279.73	P	-221.79	834	180
At1g03055	-	NA	unknown protein	34.8	20.85	A	21.26	A	-1.02	6	2
At1g03090	+	MCCA	MCCA; methylcrotonoyl-CoA carboxylase	1.3	238.16	P	60.13	A	3.96
At1g03100	-	NA	pentatricopeptide (PPR) repeat-containing protein	0	31.84	A	37.77	A	-1.19
AT1G03540	+	NA	pentatricopeptide (PPR) repeat-containing protein	0.6
At1g03550	-	NA	secretory carrier membrane protein (SCAMP) family protein	7.8	26.78	A	985.19	P	-36.78	4	0
At1g03750	+	CHR9	SWI2 (SWITCH 2); ATP binding / DNA binding / helicase/ nucleic acid binding	4.7	1449.48	P	261.14	P	5.55	4	2
AT1G03760	-	NA	prefoldin subunit family protein	1.2	748.44	P	71.74	P	10.43
AT1G03970	+	GBF4	GBF4; DNA binding / sequence-specific DNA binding / transcription factor	0.3
AT1G03980	-	ATPCS2	ATPCS2 (phytochelatin synthase 2); glutathione gamma-glutamylcysteinyltransferase	0.3
At1g04030	+	NA	unknown protein	2	311.65	P	49.16	A	6.34	0	0
At1g04040	-	NA	acid phosphatase class B family protein	0.5	25.57	A	20.73	A	1.23
At1g04130	+	NA	tetratricopeptide repeat (TPR)-containing protein	0.2	22.71	A	36.23	A	-1.6
At1g04140	-	NA	transducin family protein / WD-40 repeat family protein	75.2	74.4	P	210.42	P	-2.83	24	4
AT1G04210	+	NA	leucine-rich repeat family protein / protein kinase family protein	13.5						16	2
At1g04220	-	KCS2	KCS2 (3-KETOACYL-COA SYNTHASE 2); fatty acid elongase	0.1	17.73	A	24.93	A	-1.41
At1g04760	W/A,+	ATVAMP726	ATVAMP726	22.6	119.96	P	771.04	P	-6.43	14	4
At1g04770	W/A,-	NA	male sterility MS5 family protein	0.9	43.47	A	38.3	P	1.13	6 (IGR)	4 (IGR)
At1g04900	+	NA	unknown protein	0.9	26.37	A	44.73	P	-1.7
At1g04910	-	NA	unknown protein	1.2	11.59	A	56.89	P	-4.91	0	0
AT1G04945	+	NA	NA	0
At1g04950	-	ATTAF6	TAF6 (TBP-ASSOCIATED FACTOR 6); DNA binding / RNA polymerase II transcription factor/ transcription initiation factor	0.5	28.75	A	27.73	A	1.04
At1g04970	W/A,+	NA	lipid-binding serum glycoprotein family protein	9.6	160.98	P	145.49	P	1.11	6	2
At1g04980	W/A,-	ATPDI10	ATPDIL2-2 (PDI-LIKE 2-2); protein disulfide isomerase	0.4	32.02	A	53.07	P	-1.66
At1g05200	+	ATGLR3.4	ATGLR3.4; intracellular ligand-gated ion channel	0	14.29	A	11.69	A	1.22
At1g05205	-	NA	unknown protein	0.3	50.69	A	55.79	A	-1.1
AT1G05220	+	NA	NA	0.1
At1g05230	-	HDG2	HDG2 (HOMEODOMAIN GLABROUS 2); DNA binding / transcription factor	0.7	66.88	P	41.09	A	1.63
At1g05400	+	NA	unknown protein	1	410.62	P	67.31	P	6.1
At1g05410	-	NA	unknown protein	2.2	23.17	A	61.88	P	-2.67	0	0
AT1G05450	+	NA	protease inhibitor/seed storage/lipid transfer protein (LTP)-related	0
At1g05460	-	SDE3	SDE3 (SILENCING DEFECTIVE); RNA helicase	0	116.85	A	54.16	A	2.16
At1g05600	W/A,+	NA	pentatricopeptide (PPR) repeat-containing protein	0.1	51.48	A	29.87	A	1.72
AT1G05610	W/A,-	APS2	APS2 (ADP-glucose pyrophoshorylase small subunit 2); glucose-1-phosphate adenylyltransferase/ nucleotidyltransferase/ transferase	0.2
At1g05630	W/A,+	5PTASE13	5PTASE13; inositol or phosphatidylinositol phosphatase	55.3	20.89	A	250.27	P	-11.98	20	12
AT1G05640	W/A,-	NA	ankyrin repeat family protein	9.5						6 (IGR)	2 (IGR)
At1g05720	-	NA	selenoprotein family protein	0.1	19.77	A	56.38	A	-2.85
AT1G05730	+	NA	unknown protein	0.1
AT1G05835	+	NA	unknown protein	1.6
At1g05840	-	NA	aspartyl protease family protein	9.2	29.51	A	233.41	P	-7.91	2	2
At1g06060	+	NA	RanBPM-related	3	553.05	P	67.52	A	8.19	2	0
At1g06070	-	NA	bZIP transcription factor, putative (bZIP69)	0.5	44.26	A	68.85	A	-1.56
At1g06450	+	NA	CCR4-NOT transcription complex protein, putative	1	44.49	P	129.09	P	-2.9
At1g06460	-	ACD31.2	ACD32.1 (ALPHA-CRYSTALLIN DOMAIN 32.1)	3.4	1574.31	P	101.02	P	15.58	4	4
At1g06500	+	NA	unknown protein	0.1	36.4	A	28.24	A	1.29
AT1G06515	-	NA	unknown protein	0.6
At1g06560	+	NA	NOL1/NOP2/sun family protein	0.1	32.01	A	39.04	A	-1.22
At1g06570	-	HPD	PDS1 (PHYTOENE DESATURATION 1); 4-hydroxyphenylpyruvate dioxygenase	0.1	17.4	A	19.12	A	-1.1
At1g06650	+	NA	2-oxoglutarate-dependent dioxygenase, putative	0	19.95	A	21.61	A	-1.08
AT1G06660	-	NA	unknown protein	1.7						2	0
At1g06750	W/A,+	NA	unknown protein	51.6	36.93	A	741.37	P	-20.07	24	4
At1g06760	W/A,-	NA	histone H1, putative	0.8	44.77	P	50.89	P	-1.14
At1g06790	+	NA	RNA polymerase Rpb7 N-terminal domain-containing protein	1.3	108.41	P	87.29	A	1.24
At1g06800	-	NA	lipase class 3 family protein	17.2	55.27	A	70.89	A	-1.28	2	0
AT1G06923	+	NA	NA	0
AT1G06925	-	NA	unknown protein	0
At1g07010	+	NA	calcineurin-like phosphoesterase family protein	0.1	41.97	A	32.01	A	1.31
At1g07020	-	NA	unknown protein	0.5	193.6	P	66.83	P	2.9
At1g07210	+	NA	30S ribosomal protein S18 family	13.5	6802.18	P	446.36	P	15.24	6	0
At1g07220	-	NA	NA	9.3	29.57	A	302.97	P	-10.25
AT1G07470	+	NA	transcription factor IIA large subunit, putative / TFIIA large subunit, putative	18.8						14	8
AT1G07473	-	NA	unknown protein	2.3
AT1G07476	+	NA	unknown protein	2.3
AT1G07480	-	NA	transcription factor IIA large subunit / TFIIA large subunit (TFIIA-L)	25.7						26	14
AT1G07485	+	NA	unknown protein	0
AT1G07490	-, enclosed in AT1G07485	DVL9	RTFL3 (ROTUNDIFOLIA LIKE 3)	0
AT1G08120	+	NA	NA	0.1
AT1G08125	-	NA	Expressed protein	0.9
At1g08260	+	ABO4	TIL1 (TILTED 1); DNA binding / DNA-directed DNA polymerase/ nucleic acid binding / nucleotide binding / zinc ion binding	1.6	776.96	P	66.94	A	11.61
At1g08270	-	NA	NA	2.1	45.89	A	116.27	P	-2.53	14	2
At1g08310	+	NA	esterase/lipase/thioesterase family protein	0.4	255.56	P	62.22	A	4.11
At1g08315	-	NA	armadillo/beta-catenin repeat family protein	0.9	26.39	A	74.01	P	-2.8
At1g08340	+	NA	rac GTPase activating protein, putative	0	59.29	P	28.41	A	2.09
At1g08350	-	NA	endomembrane protein 70 family protein	0.1	38.07	A	55.66	A	-1.46
At1g08480	W/A,+	NA	unknown protein	4.4	124.78	P	217.94	P	-1.75	6	0
At1g08490	W/A,-	ATCPNIFS	CPNIFS (CHLOROPLASTIC NIFS-LIKE CYSTEINE DESULFURASE); cysteine desulfurase/ selenocysteine lyase/ transaminase	0.3	136.07	P	44.73	A	3.04
At1g08620	W/A,+	NA	transcription factor	9.9	25.04	A	93.24	P	-3.72	8	0
At1g08630	W/A,-	THA1	THA1 (Threonine Aldolase 1); aldehyde-lyase/ threonine aldolase	0.3	25.2	A	53.62	A	-2.13	0 (IGR)	0 (IGR)
At1g08830	+	CSD1	CSD1 (COPPER/ZINC SUPEROXIDE DISMUTASE 1); superoxide dismutase	6.2	52.82	A	257.62	P	-4.88	6	2
At1g08840	-	emb2411	emb2411 (embryo defective 2411); ATP binding / ATP-dependent DNA helicase/ DNA binding	2	44.5	A	36.83	P	1.21
AT1G09000	+	ANP1	ANP1 (ARABIDOPSIS NPK1-RELATED PROTEIN KINASE 1); MAP kinase kinase kinase/ kinase	0.7
At1g09010	-	NA	glycoside hydrolase family 2 protein	0.1	57.76	P	30.4	A	1.9
At1g09090	+	ATRBOHB	ATRBOHB (respiratory burst oxidase homolog B); FAD binding / calcium ion binding / electron carrier/ iron ion binding / oxidoreductase/ oxidoreductase, acting on NADH or NADPH, with oxygen as acceptor / peroxidase	0.1	83.34	A	10.45	A	7.97
At1g09100	-	RPT5B	RPT5B (26S proteasome AAA-ATPase subunit RPT5B); ATPase/ calmodulin binding	0.3	47.19	P	44.06	P	1.07
At1g09270	+	IMPA-4	IMPA-4 (IMPORTIN ALPHA ISOFORM 4); binding / protein transporter	16.8	60.98	A	235.75	P	-3.87	6	0
At1g09280	-	NA	NA	3.8	46.76	A	98.58	P	-2.11
AT1G09290	-	NA	unknown protein	0
At1g09300	+	NA	metallopeptidase M24 family protein	0.4	24.54	A	32.79	A	-1.34
At1g09390	+	NA	GDSL-motif lipase/hydrolase family protein	0	21.07	A	11.35	A	1.86
AT1G09400	-	NA	12-oxophytodienoate reductase, putative	0.1
AT1G09460	+	NA	glucan endo-1,3-beta-glucosidase-related	0
AT1G09470	-	NA	unknown protein	0
AT1G09610	+	NA	unknown protein	0
At1g09620	-	NA	ATP binding / aminoacyl-tRNA ligase/ leucine-tRNA ligase/ nucleotide binding	1	87.43	P	39.67	A	2.2	6	2
At1g09750	+	NA	chloroplast nucleoid DNA-binding protein-related	0	23.75	A	18.85	A	1.26
At1g09760	-	U2A'	U2A' (U2 small nuclear ribonucleoprotein A); protein binding	0.3	37.2	A	53.28	A	-1.43
At1g09795	+	ATATP-PRT2	ATATP-PRT2 (ATP PHOSPHORIBOSYL TRANSFERASE 2); ATP phosphoribosyltransferase	6.7	89.42	P	79.58	P	1.12	96	22
At1g09800	-	NA	tRNA pseudouridine synthase family protein	1.6	103.76	P	51.02	A	2.03
At1g09850	+	XBCP3	XBCP3 (xylem bark cysteine peptidase 3); cysteine-type endopeptidase/ cysteine-type peptidase	3.8	457.13	P	254.82	P	1.79	2	0
AT1G09860	-	ATPUP16	ATPUP16; purine transmembrane transporter	0.2
At1g10070	+	ATBCAT-2	ATBCAT-2 (ARABIDOPSIS THALIANA BRANCHED-CHAIN AMINO ACID TRANSAMINASE 2); branched-chain-amino-acid transaminase/ catalytic	56.8	14.47	A	1681.87	P	-116.23	22	0
At1g10090	-	NA	unknown protein	32.9	8298.56	P	862.52	P	9.62	24	12
AT1G10110	+	NA	F-box family protein	0.1
At1g10120	-	NA	DNA binding / transcription factor	0.3	20.71	A	16.78	A	1.23
At1g10490	+	NA	unknown protein	0.4	35.17	A	27.56	A	1.28
At1g10500	-	ATCPISCA	ATCPISCA (chloroplast-localized IscA-like protein); structural molecule	0.4	33.74	A	44.25	A	-1.31
At1g10522	+	NA	unknown protein	0.6	136.55	P	28.96	A	4.71
AT1G10530	-	NA	unknown protein	0
AT1G10747	+	NA	NA	0
At1g10750	-	NA	unknown protein	0	21.73	A	16.5	A	1.32
At1g10850	+	NA	ATP binding / protein binding / protein kinase/ protein serine/threonine kinase	0.7	26.38	A	25.53	A	1.03
AT1G10865	-	NA	NA	5.6						0	2
At1g11090	+	NA	hydrolase, alpha/beta fold family protein	0.1	13.52	A	20.74	A	-1.53
At1g11100	-	NA	SNF2 domain-containing protein / helicase domain-containing protein / zinc finger protein-related	4	3632.12	P	147	P	24.71
At1g11530	+	ATCXXS1	ATCXXS1 (C-terminal cysteine residue is changed to a serine 1); protein disulfide isomerase	0	24.85	A	31.49	A	-1.27
At1g11540	-	NA	unknown protein	1.3	3377.95	P	184.07	P	18.35	4	0
At1g11750	+	CLPP6	CLPP6; serine-type endopeptidase	0	30.86	A	32.23	A	-1.04
AT1G11755	-	LEW1	LEW1 (LEAF WILTING 1); dehydrodolichyl diphosphate synthase	0
At1g11770	+	NA	FAD binding / catalytic/ electron carrier/ oxidoreductase	1813.4	12.04	A	5364.89	P	-445.69	432	90
At1g11780	-	NA	oxidoreductase, 2OG-Fe(II) oxygenase family protein	648.4	65.5	P	64.82	P	1.01	131	36
AT1G11810	+	NA	F-box family protein	0
AT1G11820	-	NA	catalytic/ cation binding / hydrolase, hydrolyzing O-glycosyl compounds	0	27.29	A	33.38	A	-1.22
At1g12140	+	FMO GS-OX5	FMO GS-OX5 (FLAVIN-MONOOXYGENASE GLUCOSINOLATE S-OXYGENASE 5); 8-methylthiopropyl glucosinolate S-oxygenase/ flavin-containing monooxygenase/ monooxygenase	25.7	35.62	A	33.91	A	1.05	20	12
At1g12150	-	NA	NA	36.8	27.03	A	1543.75	P	-57.12	26	12
At1g12360	+	KEU	KEU (keule); protein transporter	129.1	3188.48	P	869.41	P	3.67	40	14
At1g12370	-	PHR1	PHR1 (PHOTOLYASE 1); DNA photolyase	33.7	11022.7	P	1963.49	P	5.61	34	10
At1g12470	+	NA	Pep3/Vps18/deep orange family protein	3.3	63.25	P	93.93	P	-1.49	6	0
At1g12480	-	CDI3	OZS1 (OZONE-SENSITIVE 1); transporter	0	53.04	A	32.01	A	1.66
At1g12810	+	NA	proline-rich family protein	20	41.71	A	74.36	A	-1.78	2	0
At1g12820	-	AFB3	AFB3 (AUXIN SIGNALING F-BOX 3); auxin binding / ubiquitin-protein ligase	0.6	20.44	A	36.66	A	-1.79
At1g13160	+	NA	SDA1 family protein	0.7	29.9	A	52.17	A	-1.74
At1g13170	-	ORP1D	ORP1D (OSBP(OXYSTEROL BINDING PROTEIN)-RELATED PROTEIN 1D); oxysterol binding	1.6	129.86	A	115.39	A	1.13	2	6
At1g13190	+	NA	RNA recognition motif (RRM)-containing protein	2.4	82.38	A	54.33	A	1.52	4	2
At1g13195	-	NA	zinc finger (C3HC4-type RING finger) family protein	2.3	91.18	P	93.73	P	-1.03
At1g13330	+	NA	NA	0.1	80.27	P	13.9	A	5.78
AT1G13340	-	NA	unknown protein	0
At1g13690	+	ATE1	ATE1; nucleic acid binding / nucleotide binding	0	100.91	P	49.45	P	2.04
At1g13700	-	PGL1	glucosamine/galactosamine-6-phosphate isomerase family protein	0	35.43	A	38.37	A	-1.08
At1g13960	W/A,+	WRKY4	WRKY4; DNA binding / transcription factor	4.2	31.32	A	62.67	A	-2	140 (IGR)	34 (IGR)
At1g13970	W/A,-	NA	unknown protein	1478.8	22.95	P	6668.81	P	-290.53	700	164
At1g14000	+	VIK	VIK (VH1-INTERACTING KINASE); ATP binding / protein kinase/ protein serine/threonine/tyrosine kinase	1.6	72.96	P	97.63	P	-1.34
AT1G14010	-	NA	emp24/gp25L/p24 family protein	19						8	0
At1g14020	+	NA	unknown protein	19.1	62.62	P	337.35	P	-5.39	4	2
At1g14030	-	NA	ribulose-1,5 bisphosphate carboxylase oxygenase large subunit N-methyltransferase, putative	0.7	26.09	A	25.05	A	1.04
At1g14150	+	NA	oxygen evolving enhancer 3 (PsbQ) family protein	0.1	15.6	A	27.18	A	-1.74
AT1G14160	-	NA	integral membrane family protein	0
AT1G14190	W/A,+	NA	glucose-methanol-choline (GMC) oxidoreductase family protein	0.1
At1g14200	W/A, -	NA	zinc finger (C3HC4-type RING finger) family protein	2.5	5128.14	P	410.87	P	12.48	10	2
AT1G14205	+	NA	ribosomal protein L18 family protein	0
At1g14210	-	NA	ribonuclease T2 family protein	0.2	21.88	A	27.74	A	-1.27
At1g14260	+	NA	zinc finger (C3HC4-type RING finger) family protein	6.7	27.25	A	132.78	P	-4.87
At1g14270	-	NA	CAAX amino terminal protease family protein	7	5312.54	P	462.07	P	11.5	6	0
At1g14310	+	NA	haloacid dehalogenase-like hydrolase family protein	1.3	53.97	A	137.37	P	-2.55	2	4
AT1G14315	-	NA	NA	0
AT1G14350	+	AtMYB124	FLP (FOUR LIPS); DNA binding / transcription factor	0
At1g14360	-	ATUTR3	UTR3 (UDP-GALACTOSE TRANSPORTER 3); pyrimidine nucleotide sugar transmembrane transporter	5.5	86.2	P	646.27	P	-7.5	2	0
At1g14370	+	APK2A	APK2A (PROTEIN KINASE 2A); ATP binding / kinase/ protein kinase/ protein serine/threonine kinase	0	17.03	A	21.56	A	-1.27
At1g14380	-	IQD28	IQD28 (IQ67 DOMAIN PROTEIN 28); calmodulin binding	0	30.27	A	26.68	A	1.13
At1g14780	+	NA	NA	0	49.24	A	38.51	A	1.28
At1g14790	-	ATRDRP1	RDR1 (RNA-DEPENDENT RNA POLYMERASE 1); RNA-directed RNA polymerase/ nucleic acid binding	0	29.99	A	24.46	A	1.23
AT1G14800	+	NA	NA	0
At1g14810	-	NA	semialdehyde dehydrogenase family protein	0	18.48	A	96.36	P	-5.22
AT1G15030	+	NA	NA	1.6
At1g15040	-	NA	glutamine amidotransferase-related	12	35.91	A	134.94	P	-3.76	8	2
AT1G15240	W/A,+	NA	phox (PX) domain-containing protein	15.1						4	0
At1g15250	W/A,-	NA	60S ribosomal protein L37 (RPL37A)	0.1	23.17	A	56.97	A	-2.46	0 (IGR)	0 (IGR)
At1g15390	+	ATDEF1	PDF1A (PEPTIDE DEFORMYLASE 1A); peptide deformylase	1.6	4555.8	P	230.94	P	19.73	4	2
At1g15400	-	NA	unknown protein	0	73.9	A	55.26	A	1.34
At1g15410	+	NA	aspartate-glutamate racemase family	71.5	19.8	A	32.02	A	-1.62	8	2
AT1G15415	-	NA	NA	238.3						14	6
At1g15690	+	ATAVP3	AVP1; ATPase/ hydrogen-translocating pyrophosphatase	180.6	96.82	A	2345.13	P	-24.22	36	20
At1g15700	-	ATPC2	ATPC2; enzyme regulator	0.5	31.6	A	30.97	A	1.02
AT1G15720	+	TRFL5	TRFL5 (TRF-LIKE 5); DNA binding / transcription factor	0.1
At1g15730	-	NA	PRLI-interacting factor L, putative	0	17.09	A	20.46	A	-1.2
At1g15740	+	NA	leucine-rich repeat family protein	0.1	31.78	A	33.54	A	-1.06
At1g15750	-	TPL	TPL (TOPLESS); protein binding / protein homodimerization/ transcription repressor	25.1	20.38	A	131.62	P	-6.46	54	18
At1g15810	+	NA	ribosomal protein S15 family protein	2	897.84	P	67.54	P	13.29	8	0
At1g15820	-	CP24	LHCB6 (LIGHT HARVESTING COMPLEX PSII SUBUNIT 6); chlorophyll binding	0.3	32.45	A	63.57	A	-1.96
AT1G15870	W/A,+	NA	mitochondrial glycoprotein family protein / MAM33 family protein	0.1						8 (IGR)	0 (IGR)
At1g15880	W/A,-	atgos11	GOS11 (golgi snare 11); SNARE binding	117	929.09	P	2503.2	P	-2.69	20	0
At1g15950	+	ATCCR1	CCR1 (CINNAMOYL COA REDUCTASE 1); cinnamoyl-CoA reductase	0.1	43.2	A	28.2	A	1.53
At1g15960	-	ATNRAMP6	NRAMP6; inorganic anion transmembrane transporter/ metal ion transmembrane transporter	0	24.87	A	24.07	A	1.03
At1g15980	+	NDF1	NDF1 (NDH-DEPENDENT CYCLIC ELECTRON FLOW 1)	0.9	65.3	A	25.62	A	2.55
At1g15990	-	ATCNGC7	ATCNGC7 (CYCLIC NUCLEOTIDE GATED CHANNEL 7); calmodulin binding / cyclic nucleotide binding / ion channel	6.7	28.3	A	232.64	P	-8.22	4	0
AT1G16022	-	NA	unknown protein	0
AT1G16025	+, enclosed in AT1G16022	NA	unknown protein	0
AT1G16190	W/A,+	RAD23A	DNA repair protein RAD23, putative	0.4
At1g16210	W/A,-	NA	unknown protein	8.9	87.58	A	318.73	P	-3.64	8	2
At1g16370	W/A,+	ATOCT6	OCT6 (ORGANIC CATION/CARNITINE TRANSPORTER 6); carbohydrate transmembrane transporter/ sugar:hydrogen symporter	0	25.12	A	29.86	A	-1.19
At1g16380	W/A,-	ATCHX1	ATCHX1; monovalent cation:proton antiporter/ sodium:hydrogen antiporter	5.2	15.82	A	716.43	P	-45.28	4	2
At1g16560	+	NA	Per1-like family protein	6	34.18	A	91.33	A	-2.67
At1g16570	-	NA	glycosyl transferase family 1 protein	6.2	51.23	A	84.28	P	-1.65	4	0
At1g16720	+	HCF173	HCF173 (high chlorophyll fluorescence phenotype 173); binding / catalytic/ transcription repressor	0.6	20.04	A	39.27	P	-1.96
AT1G16730	-	UP6	unknown protein	0
AT1G16770	+	NA	unknown protein	1.1						0	0
At1g16780	-	NA	vacuolar-type H+-translocating inorganic pyrophosphatase, putative	0.5	29.39	A	63.58	P	-2.16
At1g16810	+	NA	unknown protein	1.4	15.46	A	152.38	P	-9.85	0	0
AT1G16820	-	NA	vacuolar ATP synthase catalytic subunit-related / V-ATPase-related / vacuolar proton pump-related	0.6
At1g16880	+	NA	uridylyltransferase-related	0.1	25.64	A	22.09	A	1.16
AT1G16890	-	UBC13B	ubiquitin-conjugating enzyme, putative	2.8						0	0
AT1G16960	+	NA	unknown protein	0
At1g16970	-	ATKU70	KU70 (ARABIDOPSIS THALIANA KU70 HOMOLOG); double-stranded DNA binding / protein binding	0.4	563.85	P	33.15	A	17.01
At1g17070	+	NA	D111/G-patch domain-containing protein	4	113.72	P	103.19	P	1.1
At1g17080	-	NA	unknown protein	6.6	44.65	A	410.42	P	-9.19	6	2
At1g17100	W/A,+	NA	SOUL heme-binding family protein	1.7	37.29	A	154.23	A	-4.14	0	0
At1g17110	W/A,-	UBP15	UBP15 (UBIQUITIN-SPECIFIC PROTEASE 15); ubiquitin-specific protease	0.1	16.6	A	22.43	A	-1.35	0 (IGR)	0 (IGR)
At1g17130	+	NA	cell cycle control protein-related	4.9	492.99	P	104.57	P	4.71	6	2
At1g17140	-	ICR1	tropomyosin-related	0.1	59.99	A	26.66	A	2.25
At1g17430	+	NA	hydrolase, alpha/beta fold family protein	0.5	283.48	P	51.98	P	5.45
At1g17440	-	EER4	EER4 (ENHANCED ETHYLENE RESPONSE 4); DNA binding / transcription initiation factor	1.8	19.37	A	36.57	A	-1.89	162	48
AT1G17810	+	BETA-TIP	BETA-TIP (BETA-TONOPLAST INTRINSIC PROTEIN); water channel	1.2
AT1G17820	-	NA	phosphoinositide binding	85.4						42	2
At1g17840	+	ABCG11	WBC11 (WHITE-BROWN COMPLEX HOMOLOG PROTEIN 11); ATPase, coupled to transmembrane movement of substances / fatty acid transporter	0.1	24.64	P	19.12	A	1.29
At1g17850	-	NA	NA	0.1	28.37	P	48.96	P	-1.73
At1g17860	+	NA	trypsin and protease inhibitor family protein / Kunitz family protein	0.1	32.76	A	35.88	A	-1.1
At1g17870	-	ATEGY3	EGY3 (ETHYLENE-DEPENDENT GRAVITROPISM-DEFICIENT AND YELLOW-GREEN-LIKE 3)	1.5	167.67	P	87.69	P	1.91	2	2
At1g18030	+	NA	protein phosphatase 2C, putative / PP2C, putative	0.2	25.27	A	34.37	A	-1.36
At1g18040	-	AT;CDCKD;3	CDKD1;3 (CYCLIN-DEPENDENT KINASE D1;3); kinase/ protein kinase	5.6	93.26	P	169.89	P	-1.82	4	0
AT1G18090	+	NA	exonuclease, putative	1.9						6	0
At1g18100	-	E12A11	E12A11; phosphatidylethanolamine binding	0.7	58.22	P	48.92	A	1.19
At1g18180	+	NA	oxidoreductase, acting on the CH-CH group of donors	27.1	237.7	P	1474.4	P	-6.2	6	0
At1g18190	-	GC2	GC2 (golgin candidate 2)	0.8	57.08	A	68.48	P	-1.2
AT1G18350	+	ATMKK7	ATMKK7; MAP kinase kinase/ kinase	0
At1g18360	-	NA	hydrolase, alpha/beta fold family protein	0.1	26.06	A	20.94	A	1.24
At1g18530	+	NA	calmodulin, putative	1.8	12.02	A	246.06	P	-20.47
At1g18540	-	NA	60S ribosomal protein L6 (RPL6A)	2.7	18.89	A	226.06	P	-11.97	39	10
AT1G18630	+	GR-RBP6	GR-RBP6 (glycine-rich RNA-binding protein 6); RNA binding / nucleic acid binding / nucleotide binding	0.3
At1g18640	-	PSP	NA	1	11.66	A	68.01	P	-5.84	0	0
At1g18680	+	NA	HNH endonuclease domain-containing protein	3.2	47.76	A	97.04	P	-2.03	0	0
At1g18690	-	NA	transferase/ transferase, transferring glycosyl groups	0.5	47.34	P	24.02	A	1.97
AT1G18880	+	NA	proton-dependent oligopeptide transport (POT) family protein	0
At1g18890	-	ATCDPK1	ATCDPK1 (CALCIUM-DEPENDENT PROTEIN KINASE 1); calmodulin-dependent protein kinase/ kinase/ protein kinase	0	9.63	P	8.12	A	1.19
At1g18900	+	NA	pentatricopeptide (PPR) repeat-containing protein	0.7	40.94	A	76.68	P	-1.87
At1g18910	-	NA	protein binding / zinc ion binding	0	58.73	A	65.28	A	-1.11
At1g19120	+	NA	small nuclear ribonucleoprotein, putative / snRNP, putative / Sm protein, putative	0.1	49.39	A	42.5	A	1.16
At1g19130	-	NA	NA	0.3	18	A	33.39	A	-1.86
AT1G19230	+	NA	respiratory burst oxidase protein E (RbohE) / NADPH oxidase	0
At1g19240	-	NA	unknown protein	0	38.86	A	32.33	A	1.2
At1g19680	+	NA	protein binding / zinc ion binding	57.8	639.77	P	1147.89	P	-1.79	14	2
At1g19690	-	NA	binding / catalytic/ coenzyme binding	2.3	120.07	A	96.99	A	1.24
At1g19710	+	NA	glycosyl transferase family 1 protein	0.1	23.74	A	56.92	A	-2.4
At1g19715	-	NA	jacalin lectin family protein	0	11.93	A	8.36	A	1.43
At1g19770	W/A,+	ATPUP14	ATPUP14; purine transmembrane transporter	1.2	243.74	P	42.9	P	5.68	19 (IGR)	2 (IGR)
At1g19780	W/A,-	ATCNGC8	ATCNGC8 (CYCLIC NUCLEOTIDE GATED CHANNEL 8); calmodulin binding / cyclic nucleotide binding / ion channel	61.4	48.48	A	2293.86	P	-47.31	43	6
AT1G19910	W/A,+	ATVHA-C2	AVA-P2; ATPase/ proton-transporting ATPase, rotational mechanism	246						38	6
At1g19920	W/A,-	APS2	APS2; sulfate adenylyltransferase (ATP)	1.7	19.47	A	142.5	P	-7.32	14 (IGR)	0 (IGR)
AT1G20065	+	NA	other RNA	0
At1g20070	-	NA	unknown protein	0.1	66.2	A	42.31	A	1.56
AT1G20290	-	NA	unknown protein	0
At1g20300	+	NA	pentatricopeptide (PPR) repeat-containing protein	0	17.36	A	33.42	P	-1.92
AT1G20470	+	NA	auxin-responsive family protein	6
At1g20480	-	NA	4-coumarate--CoA ligase family protein / 4-coumaroyl-CoA synthase family protein	11.5	308.29	P	66.86	A	4.61	0	2
At1g20540	+	NA	transducin family protein / WD-40 repeat family protein	5.5	61.4	A	249.93	P	-4.07	2	0
At1g20550	-	NA	unknown protein	1.9	41.53	P	41.46	P	1
AT1G20925	W/A,+	NA	auxin efflux carrier family protein	1.2
At1g20930	W/A,-	CDKB2;2	CDKB2;2 (CYCLIN-DEPENDENT KINASE B2;2); cyclin-dependent protein kinase/ kinase	7.5	4537.59	P	266.72	P	17.01	2	2
At1g21270	+	WAK2	WAK2; ATP binding / calcium ion binding / protein kinase/ protein serine/threonine kinase	0	17.27	A	11.35	A	1.52
AT1G21280	-	NA	unknown protein	3.4
At1g21370	+	NA	unknown protein	6.2	264.31	P	224	P	1.18	6	0
At1g21380	-	NA	VHS domain-containing protein / GAT domain-containing protein	0.8	102.62	A	116.97	A	-1.14
AT1G21430	+	YUC11	YUC11; FAD binding / NADP or NADPH binding / flavin-containing monooxygenase/ monooxygenase/ oxidoreductase	0
At1g21440	-	NA	mutase family protein	0	20.67	A	26.81	A	-1.3
At1g21640	+	ATNADK2	NADK2; NAD+ kinase/ calmodulin binding	6.4	364.26	P	91.69	P	3.97	4	0
At1g21650	-	NA	ATP binding / protein binding	0.6	30.6	A	29.24	A	1.05
AT1G21695	W/A,+	NA	hydroxyproline-rich glycoprotein family protein	10.4						4	0
At1g21700	W/A,-	ATSWI3C	ATSWI3C (SWITCH/SUCROSE NONFERMENTING 3C); DNA binding	8.7	32.27	A	151.19	P	-4.68	32 (IGR)	0 (IGR)
At1g21880	+	LYM1	LYM1 (LYSM DOMAIN GPI-ANCHORED PROTEIN 1 PRECURSOR)	0	34.89	A	32.74	A	1.07
AT1G21890	-	NA	nodulin MtN21 family protein	0
At1g22050	+	MUB6	MUB6 (MEMBRANE-ANCHORED UBIQUITIN-FOLD PROTEIN 6 PRECURSOR)	0	49.58	P	35.93	A	1.38
At1g22060	-	NA	NA	0	13.71	A	14.8	A	-1.08
AT1G22250	+	NA	unknown protein	0
AT1G22260	-	ZYP1	ZYP1a	1.3						2	2
At1g22500	+	NA	zinc finger (C3HC4-type RING finger) family protein	0	14.8	A	17.19	A	-1.16
AT1G22510	-	NA	zinc finger (C3HC4-type RING finger) family protein	0.1
At1g22800	+	NA	methyltransferase	18.7	42.21	A	226.18	P	-5.36	2	0
AT1G22810	-	NA	AP2 domain-containing transcription factor, putative	0.3
At1g22840	+	ATCYTC-A	CYTC-1 (CYTOCHROME C-1); electron carrier/ heme binding / iron ion binding	2.6	101.32	P	387.58	P	-3.83
At1g22850	-	NA	NA	3.6	56.82	A	69.32	P	-1.22	0	0
At1g22940	+	TH-1	TH1 (THIAMINE REQUIRING 1); hydroxymethylpyrimidine kinase/ phosphomethylpyrimidine kinase/ thiamin-phosphate diphosphorylase	0.1	35.45	A	35.68	A	-1.01
AT1G22950	-	NA	iron ion binding / oxidoreductase/ oxidoreductase, acting on paired donors, with incorporation or reduction of molecular oxygen, 2-oxoglutarate as one donor, and incorporation of one atom each of oxygen into both donors	3.1						2	0
At1g23100	+	NA	10 kDa chaperonin, putative	0	32.78	A	37.43	A	-1.14
AT1G23110	-	NA	unknown protein	0.1
At1g23550	+	SRO2	SRO2 (SIMILAR TO RCD ONE 2); NAD+ ADP-ribosyltransferase	1.3	1830.17	P	174.72	P	10.48	4	2
AT1G23560	-	NA	unknown protein	0.1
At1g23730	+	ATBCA3	BCA3 (BETA CARBONIC ANHYDRASE 4); carbonate dehydratase/ zinc ion binding	2.5	40.9	A	322.47	P	-7.89	2	0
At1g23740	-	NA	oxidoreductase, zinc-binding dehydrogenase family protein	0	38.25	A	45.21	A	-1.18
At1g23820	+	SPDS1	SPDS1 (spermidine synthase 1); spermidine synthase	3.4	3210.21	P	292.73	P	10.97	2	0
At1g23830	-	NA	unknown protein	0	29.73	A	17.83	A	1.67
AT1G24030	+	NA	protein kinase family protein	0
At1g24040	-	NA	GCN5-related N-acetyltransferase (GNAT) family protein	0	23.84	A	27.61	A	-1.16
At1g24280	+	G6PD3	G6PD3 (GLUCOSE-6-PHOSPHATE DEHYDROGENASE 3); glucose-6-phosphate dehydrogenase	0.2	48.08	A	42.28	A	1.14
AT1G24290	-	NA	AAA-type ATPase family protein	0.3
At1g24310	+	NA	unknown protein	0.1	43.63	A	25.1	A	1.74
At1g24320	-	NA	alpha-glucosidase, putative	0	19.54	A	17.8	A	1.1
AT1G24470	+	ATKCR2	short-chain dehydrogenase/reductase (SDR) family protein	0.1
AT1G24480	-	NA	methyltransferase	1.5						2	0
AT1G24600	+	NA	unknown protein	3.7
At1g24610	-	NA	SET domain-containing protein	23.4	28.37	A	323.61	P	-11.41	12	2
At1g24735	+	NA	O-methyltransferase	0	42.93	A	70.72	A	-1.65
At1g24764	-	ATMAP70-2	ATMAP70-2 (microtubule-associated proteins 70-2); microtubule binding	0.2	92.86	A	27.01	A	3.44
AT1G24822	-	NA	unknown protein	0
AT1G24880	+	NA	UDP-3-O-[3-hydroxymyristoyl] N-acetylglucosamine deacetylase	0
AT1G24996	+, enclosed in AT1G25043	NA	unknown protein	0
AT1G25054	-	NA	UDP-3-O-[3-hydroxymyristoyl] N-acetylglucosamine deacetylase	0
AT1G25211	+	NA	NA	1.3						30	8
AT1G25220	-	ASB1	ASB1 (ANTHRANILATE SYNTHASE BETA SUBUNIT 1); anthranilate synthase	0.7
At1g25320	+	NA	leucine-rich repeat transmembrane protein kinase, putative	0	22.78	A	22.24	A	1.02
AT1G25330	-	NA	basic helix-loop-helix (bHLH) family protein	0
AT1G26090	+	NA	unknown protein	0
At1g26100	-	NA	cytochrome B561 family protein	0.1	42.18	A	42.37	A	-1
AT1G26290	+, enclosed in AT1G26300	NA	unknown protein	0.1
At1g26300	-	NA	BSD domain-containing protein	4.8	24.5	A	66.77	P	-2.72	8	2
AT1G26500	+	NA	pentatricopeptide (PPR) repeat-containing protein	0.4
AT1G26510	-	NA	F-box family protein	0
At1g26520	+	NA	NA	0	21.79	P	23.32	A	-1.07
AT1G26530	-	NA	unknown protein	0
At1g26630	W/A,+	ATELF5A-2	FBR12 (FUMONISIN B1-RESISTANT12); translation initiation factor	100	159.36	P	646.61	P	-4.06	30	10
At1g26640	W/A,-	NA	aspartate/glutamate/uridylate kinase family protein	1.4	14.29	A	80.29	P	-5.62
At1g26750	+	NA	unknown protein	0.3	70.85	A	135.83	P	-1.92
At1g26760	-	ATXR1	SDG35 (SET DOMAIN PROTEIN 35); binding	0	56.59	A	50.18	A	1.13
At1g27300	+	NA	unknown protein	0.3	25.42	P	47.24	P	-1.86
At1g27310	-	NTF2A	NTF2A (NUCLEAR TRANSPORT FACTOR 2A); Ran GTPase binding / protein transporter	7.9	26.48	A	75.94	P	-2.87	0	0
At1g27595	+	NA	NA	4.9	59.33	A	51.28	A	1.16	2	2
At1g27600	-	NA	glycosyl transferase family 43 protein	2	24.02	A	42.79	P	-1.78
AT1G27640	-	NA	unknown protein	1
At1g27650	+	ATU2AF35A	ATU2AF35A; RNA binding / nucleic acid binding / nucleotide binding / zinc ion binding	10.7	30.65	A	29.25	A	1.05	0	2
AT1G27695	W/A,+	NA	glycine-rich protein	0.5						0 (IGR)	2 (IGR)
At1g27700	W/A,-	NA	protein binding	38.2	1137.31	P	757.37	P	1.5	16	4
At1g28100	+	NA	unknown protein	0	37.7	A	41.6	A	-1.1
At1g28110	-	SCPL45	SCPL45 (SERINE CARBOXYPEPTIDASE-LIKE 45 PRECURSOR); serine-type carboxypeptidase	0	55.37	A	46.21	A	1.2
At1g28380	+	NSL1	NSL1 (necrotic spotted lesions 1)	0	23.34	A	26.8	A	-1.15
At1g28390	-	NA	protein kinase family protein	0	53.5	P	34.88	A	1.53
At1g28540	W/A,+	NA	unknown protein	10	23.99	A	25.27	A	-1.05
At1g28550	W/A,-	AtRABA1i	AtRABA1i (Arabidopsis Rab GTPase homolog A1i); GTP binding	96.6	11.76	A	1672.64	P	-142.26	32	6
At1g29200	+	NA	unknown protein	2.8	16.13	A	44.41	P	-2.75	0	0
At1g29220	-	NA	transcriptional regulator family protein	2.6	26.2	A	44.07	A	-1.68
AT1G29320	+	NA	transducin family protein / WD-40 repeat family protein	0.2
At1g29330	-	AERD2	ERD2 (ENDOPLASMIC RETICULUM RETENTION DEFECTIVE 2); KDEL sequence binding / receptor	2.8	73.09	P	236.25	P	-3.23	10	0
AT1G29418	+	NA	unknown protein	0.5
AT1G29420	-	NA	NA	0.3
At1g29670	+	NA	GDSL-motif lipase/hydrolase family protein	0.1	18.83	A	19.38	A	-1.03
AT1G29680	-	NA	unknown protein	0
AT1G29800	+	NA	phosphoinositide binding / zinc ion binding	2.2
AT1G29810	-	NA	dehydratase family	3.5						6	2
AT1G29830	+	NA	unknown protein	0.2
AT1G29840	-	NA	esterase/lipase/thioesterase family protein	0
AT1G30010	+	NA	intron maturase, type II family protein	0.1
AT1G30020	-, enclosed in AT1G30010	NA	unknown protein	0
AT1G30800	+, enclosed in AT1G30810	NA	NA	1.1
At1g30810	-	NA	transcription factor	36.6	2973.88	P	266.35	P	11.17	40	4
At1g31220	+	NA	phosphoribosylglycinamide formyltransferase	0	67.77	A	40.55	A	1.67
At1g31230	-	AK-HSDH	AK-HSDH I (ASPARTATE KINASE-HOMOSERINE DEHYDROGENASE I); aspartate kinase/ homoserine dehydrogenase	0.1	52.61	A	89.36	A	-1.7
At1g31480	+	SGR2	SGR2 (SHOOT GRAVITROPISM 2); phospholipase A1	0.9	16.91	A	27.27	A	-1.61
AT1G31490	-	NA	transferase family protein	0.2
At1g31780	+	NA	NA	5.3	693.63	P	120.03	P	5.78	10	4
AT1G31790	-	NA	pentatricopeptide (PPR) repeat-containing protein	0.7
At1g31800	+	CYP97A3	CYP97A3 (CYTOCHROME P450-TYPE MONOOXYGENASE 97A3); carotene beta-ring hydroxylase/ oxygen binding	0.2	18.57	A	22.59	A	-1.22
At1g31810	-	NA	actin binding	4.4	16.71	A	69.68	P	-4.17	12	6
At1g32460	+	NA	unknown protein	19.5	156.68	P	1593.12	P	-10.17	8	0
At1g32470	-	NA	glycine cleavage system H protein, mitochondrial, putative	0.3	35.63	A	33.87	A	1.05
AT1G32600	+	NA	F-box family protein-related	0
At1g32610	-	NA	hydroxyproline-rich glycoprotein family protein	0	34.45	A	35.52	A	-1.03
At1g32740	+	NA	protein binding / zinc ion binding	2.4	42.69	A	57.21	P	-1.34
At1g32750	-	GTD1	HAF01; DNA binding / histone acetyltransferase	19.1	59.47	P	163.9	P	-2.76	28	4
At1g32870	+	ANAC013	ANAC13 (Arabidopsis thaliana NAC domain protein 13); transcription factor	2.1	38.96	A	74.69	P	-1.92	0	2
AT1G32880	-	NA	importin alpha-1 subunit, putative	0.1
AT1G33020	+	NA	F-box family protein	0.4
At1g33030	-	NA	O-methyltransferase family 2 protein	0	28.07	A	20.97	A	1.34
At1g33040	W/A,+	NACA5	NACA5 (NASCENT POLYPEPTIDE-ASSOCIATED COMPLEX SUBUNIT ALPHA-LIKE PROTEIN 5)	3.2	39.26	A	79.16	P	-2.02
At1g33050	W/A,-	NA	unknown protein	217.1	65.69	P	1538.98	P	-23.43	66	22
At1g33680	+	NA	RNA binding / nucleic acid binding	0.8	92.83	A	65.01	A	1.43
At1g33700	-	NA	catalytic/ glucosylceramidase	0.2	53.54	A	45.75	A	1.17
At1g33770	+	NA	protein kinase family protein	70.7	80.37	A	1020.03	P	-12.69	60	2
At1g33780	-	NA	unknown protein	1.7	50.34	P	78.3	P	-1.56
At1g33990	+	ATMES14	MES14 (METHYL ESTERASE 14); hydrolase	0	28.04	A	31.01	A	-1.11
At1g34000	-	OHP2	OHP2 (ONE-HELIX PROTEIN 2)	0	30.06	A	29.65	A	1.01
At1g34210	+	ATSERK2	SERK2 (SOMATIC EMBRYOGENESIS RECEPTOR-LIKE KINASE 2); kinase	0	24.55	A	24.87	A	-1.01
At1g34220	-	NA	unknown protein	8.1	26.19	A	108.55	P	-4.14	6	2
At1g34370	+	STOP1	STOP1 (sensitive to proton rhizotoxicity 1); nucleic acid binding / transcription factor/ zinc ion binding	1	18.24	A	62.66	P	-3.44
At1g34380	-	NA	5'-3' exonuclease family protein	0	36.7	A	33.68	A	1.09
At1g34630	+	NA	unknown protein	9.9	813	P	201.96	P	4.03	8	4
At1g34640	-	NA	unknown protein	0.3	26.48	A	15.48	A	1.71
At1g34770	+	NA	MAGE-8 antigen-related	0.5	253.99	P	39.76	P	6.39
At1g34780	-	ATAPRL4	ATAPRL4 (APR-like 4)	67	48.36	A	374.71	P	-7.75	44	2
At1g43900	+	NA	protein phosphatase 2C, putative / PP2C, putative	0.9	85.88	P	135.61	P	-1.58
At1g43910	-	NA	AAA-type ATPase family protein	0	45.71	A	46.57	A	-1.02
At1g44120	W/A,+	NA	C2 domain-containing protein / armadillo/beta-catenin repeat family protein	304.6	12.12	A	2303.19	P	-190.01	205	86
AT1G44130	W/A,-	NA	nucellin protein, putative	0.4
At1g44160	+	NA	DNAJ chaperone C-terminal domain-containing protein	478.5	1337.99	P	5087.94	P	-3.8	163	22
At1g44170	-	ALDH3H1	ALDH3H1 (ALDEHYDE DEHYDROGENASE 3H1); 3-chloroallyl aldehyde dehydrogenase/ aldehyde dehydrogenase (NAD)	5.4	30	A	57.45	A	-1.91
At1g44780	+	NA	unknown protein	0.1	46.74	P	39.16	A	1.19
At1g44790	-	NA	ChaC-like family protein	0.4	18.18	A	26.83	A	-1.48
At1g44910	+	ATPRP40A	protein binding	0.3	16.88	A	29.01	A	-1.72
At1g44920	-	NA	unknown protein	0	37.29	A	26.18	A	1.42
At1g45474	W/A,+	LHCA5	LHCA5; pigment binding	2.8	41.85	A	38.37	A	1.09
At1g45545	W/A,-	NA	unknown protein	18.7	20.31	P	254.26	P	-12.52	2	2
At1g47230	+	CYCA3;4	cyclin, putative	1.7	48.42	P	28.69	A	1.69
At1g47240	-	ATNRAMP2	NRAMP2; inorganic anion transmembrane transporter/ metal ion transmembrane transporter	3.7	161.31	A	161.44	P	-1	2	0
At1g47330	+	NA	NA	0	23.01	A	56.72	A	-2.47
At1g47340	-	NA	F-box family protein	2.5	52.37	P	137.15	P	-2.62	4	6
At1g47410	+	NA	unknown protein	3.5	26.93	A	30.99	A	-1.15
At1g47420	-	SDH5	NA	22.6	12596	P	3162.88	P	3.98	10	2
At1g47740	+	NA	unknown protein	0.6	32.92	A	28.94	A	1.14
At1g47750	-	PEX11A	PEX11A (PEROXIN 11A)	11.3	30.62	A	194.39	P	-6.35	4	0
At1g48160	-	NA	signal recognition particle 19 kDa protein, putative / SRP19, putative	3.1	335.15	P	113.03	P	2.97
AT1G48170	+	NA	unknown protein	0
AT1G48195	+	NA	zinc finger (CCCH-type) family protein	0
At1g48200	-	NA	unknown protein	0.5	61	A	55.67	A	1.1
At1g48300	+	NA	unknown protein	109.7	25.38	P	235.46	P	-9.28	25	8
At1g48310	-	CHA18	CHR18; ATP binding / DNA binding / helicase/ nucleic acid binding	13.3	6292.6	P	392.36	P	16.04
At1g48440	+	NA	unknown protein	4	18.1	P	235.59	P	-13.01
At1g48450	-	NA	unknown protein	20.7	555.15	P	336.62	P	1.65	12	4
At1g48560	+	NA	unknown protein	0.2	32.27	A	33.51	A	-1.04
At1g48570	-	NA	zinc finger (Ran-binding) family protein	0	30.42	A	43.58	P	-1.43
AT1G48750	+, enclosed in AT1G48760	NA	protease inhibitor/seed storage/lipid transfer protein (LTP) family protein	0.1
At1g48760	-	delta-ADR	delta-ADR (delta-adaptin); binding / clathrin binding / protein binding / protein transporter	4.2	19.42	A	42.35	A	-2.18	18	2
At1g48840	+	NA	unknown protein	0.2	51.46	A	27.31	A	1.88
At1g48850	-	EMB1144	EMB1144 (embryo defective 1144); chorismate synthase	27	54.11	A	189.84	P	-3.51	8	2
At1g48960	+	NA	universal stress protein (USP) family protein	0.3	84.78	A	46.96	A	1.81
At1g48970	-	NA	GTP binding / translation initiation factor	1.1	99.15	P	43.08	A	2.3	6	0
At1g49350	+	NA	pfkB-type carbohydrate kinase family protein	0	35.66	A	40.01	A	-1.12
AT1G49360	-	NA	F-box family protein	1.1						0	0
AT1G49530	+	GGPS6	GGPS6 (geranylgeranyl pyrophosphate synthase 6); farnesyltranstransferase	0
AT1G49540	-	ELP2	nucleotide binding	0.1
At1g49720	+	ABF1	ABF1 (ABSCISIC ACID RESPONSIVE ELEMENT-BINDING FACTOR 1); DNA binding / protein binding / transcription activator/ transcription factor	0	151	A	173.77	A	-1.15
AT1G49730	-	NA	protein kinase family protein	0
At1g49960	+	NA	xanthine/uracil permease family protein	0	62.5	A	60.91	P	1.03
At1g49970	-	CLPR1	CLPR1; serine-type endopeptidase	0.1	19.13	A	24.72	A	-1.29
AT1G49990	+	NA	NA	0
At1g50000	-	NA	methyltransferase	0.6	57.56	A	69.34	A	-1.2
At1g50010	+	TUA2	TUA2; structural constituent of cytoskeleton	1303.2	3551.09	P	4574.25	P	-1.29	348	82
At1g50020	-	NA	unknown protein	5	272.69	P	142.17	P	1.92
AT1G50270	+	NA	pentatricopeptide (PPR) repeat-containing protein	0
AT1G50280	-	NA	phototropic-responsive NPH3 family protein	0
At1g50310	W/A,+	ATSTP9	STP9 (SUGAR TRANSPORTER 9); carbohydrate transmembrane transporter/ sugar:hydrogen symporter	13.2	24.75	A	561.69	P	-22.69	0	0
At1g50320	W/A,-	ATHX	ATHX; enzyme activator	0.1	15.02	A	12.17	A	1.23	2 (IGR)	0 (IGR)
At1g50440	+	NA	zinc finger (C3HC4-type RING finger) family protein	0.7	32.08	A	86	P	-2.68
At1g50450	-	NA	binding / catalytic	0	27.36	A	30.03	A	-1.1
AT1G50480	+	THFS	THFS (10-FORMYLTETRAHYDROFOLATE SYNTHETASE); ATP binding / copper ion binding / formate-tetrahydrofolate ligase	3.4
At1g50490	-	UBC20	UBC20 (ubiquitin-conjugating enzyme 20); ubiquitin-protein ligase	13.2	3786.26	P	290.23	P	13.05	8	2
At1g50560	+	CYP705A25	CYP705A25; electron carrier/ heme binding / iron ion binding / monooxygenase/ oxygen binding	0.1	18.36	A	15.37	A	1.19
At1g50570	-	NA	C2 domain-containing protein	0	18.53	A	20.43	A	-1.1
At1g50700	+	CPK33	CPK33; ATP binding / calcium ion binding / calmodulin-dependent protein kinase/ kinase/ protein kinase/ protein serine/threonine kinase	0	19.01	A	18.25	A	1.04
AT1G50710	-	NA	unknown protein	1	37.49	P	39.18	A	-1.05	2	0
At1g50900	+	NA	NA	0	19.97	A	10.78	A	1.85
AT1G50910	-	NA	unknown protein	0
AT1G50930	+	NA	unknown protein	0
At1g50940	-	ETFALPHA	ETFALPHA (electron transfer flavoprotein alpha); FAD binding / electron carrier	0.5	31.8	A	120.8	A	-3.8
At1g51540	+	NA	NA	4.1	31.91	A	52.72	A	-1.65	0	0
At1g51550	-	NA	F-box family protein	1.3	32.94	P	21.21	A	1.55
At1g51590	-	MANIB	mannosyl-oligosaccharide 1,2-alpha-mannosidase, putative	2	80.72	P	67.11	P	1.2
At1g51600	+	GATA28	TIFY2A; sequence-specific DNA binding / transcription factor/ zinc ion binding	12	418.73	P	106.28	P	3.94	8	2
At1g51720	+	NA	glutamate dehydrogenase, putative	0.1	26.18	A	32.48	A	-1.24
At1g51730	-	NA	RWD domain-containing protein	2.5	317.77	P	68.55	P	4.64	0	2
At1g52230	W/A,+	PSAH-2	PSAH2 (PHOTOSYSTEM I SUBUNIT H2)	3.7	67.57	A	45.99	A	1.47
At1g52240	W/A,-	ATROPGEF11	ROPGEF11 (RHO GUANYL-NUCLEOTIDE EXCHANGE FACTOR 11); Rho guanyl-nucleotide exchange factor	311.3	12.47	A	3682.53	P	-295.19	112	36
At1g52320	+	NA	unknown protein	0.1	16.7	A	11.64	A	1.43
AT1G52325	-	NA	NA	0
AT1G52330	+	NA	unknown protein	0
At1g52340	-	ABA2	ABA2 (ABA DEFICIENT 2); alcohol dehydrogenase/ oxidoreductase/ xanthoxin dehydrogenase	0	30.19	A	16.1	A	1.88
At1g52500	+	ATFPG-1	ATMMH-1 (ARABIDOPSIS THALIANA MUTM HOMOLOG-1); DNA N-glycosylase	6.7	1812.02	P	110.69	P	16.37	8	2
At1g52510	-	NA	hydrolase, alpha/beta fold family protein	4.3	39.1	A	39.78	A	-1.02
At1g52580	+	ATRBL5	ATRBL5 (ARABIDOPSIS RHOMBOID-LIKE PROTEIN 5)	301.7	24.72	A	3778	P	-152.86	92	6
At1g52590	-	NA	NA	37.4	23.97	A	10.84	A	2.21	8	0
At1g52690	+	NA	late embryogenesis abundant protein, putative / LEA protein, putative	0.1	28.48	A	75.69	A	-2.66
AT1G52695	-	NA	phospholipase/carboxylesterase family protein	0
At1g52910	+	NA	unknown protein	0	49.6	A	27.59	A	1.8
At1g52920	-	GCR2	GPCR (G PROTEIN COUPLED RECEPTOR); abscisic acid binding / catalytic	2.3	6869.93	P	339.85	P	20.21	0	0
At1g53120	+	NA	RNA-binding S4 domain-containing protein	0.1	69.85	A	41.36	A	1.69
AT1G53130	-	GRI	GRI (GRIM REAPER)	0
At1g53400	+	NA	unknown protein	66.3	1043.47	P	2884.72	P	-2.76	6236	1180
AT1G53420	-	NA	serine/threonine protein kinase-related	0.3
AT1G53440	+	NA	leucine-rich repeat family protein / protein kinase family protein	0
At1g53450	-	NA	unknown protein	0	45.89	A	36.43	A	1.26
AT1G53480	-	ATMRD1	unknown protein	0
AT1G53490	+	NA	DNA binding	0.3
AT1G53708	+	RTFL9	RTFL9 (ROTUNDIFOLIA LIKE 9)	0
AT1G53710	-	NA	hydrolase/ protein serine/threonine phosphatase	2.8						0	0
At1g54150	+	NA	zinc finger (C3HC4-type RING finger) family protein	2.1	960.72	P	187.11	P	5.13	0	0
AT1G54160	-	NF-YA5	NF-YA5 (NUCLEAR FACTOR Y, SUBUNIT A5); specific transcriptional repressor/ transcription factor	0.2
AT1G54310	+	NA	RNA binding	2
At1g54320	-	NA	LEM3 (ligand-effect modulator 3) family protein / CDC50 family protein	93.4	3082.64	P	2388.55	P	1.29	30	6
At1g54360	+	TAF6B	TAF6B4 (TBP-ASSOCIATED FACTOR 6B4); RNA polymerase II transcription factor/ transcription initiation factor	0.1	48.93	A	38.06	A	1.29
At1g54370	-	ATNHX5	NHX5; sodium ion transmembrane transporter/ sodium:hydrogen antiporter	0.1	318.62	P	33.08	A	9.63
At1g54680	+	NA	unknown protein	0	28.03	A	31.24	A	-1.11
At1g54690	-	G-H2AX	GAMMA-H2AX (GAMMA HISTONE VARIANT H2AX); DNA binding	0	15.74	P	34.7	A	-2.2
AT1G54700	+	NA	NA	7.4
At1g54710	-	ATATG18H	AtATG18h	36.9	283.98	P	455.44	P	-1.6	10	2
At1g54780	+	TLP18.3	thylakoid lumen 18.3 kDa protein	0	22.5	A	20.55	A	1.1
At1g54790	-	NA	GDSL-motif lipase/hydrolase family protein	0.8	36.4	P	31.66	A	1.15
At1g54830	+	NF-YC3	NF-YC3 (NUCLEAR FACTOR Y, SUBUNIT C3); DNA binding / transcription factor	46.9	412.71	P	540.52	P	-1.31	14	2
AT1G54840	-	NA	NA	1
At1g55190	+	PRA1.F2	PRA7	5.4	126.92	P	174.64	P	-1.38	2	2
AT1G55200	-	NA	protein kinase family protein	0.1
AT1G55205	+	NA	unknown protein	0
AT1G55207	-			0
At1g55265	+	NA	unknown protein	0	33.23	A	45.66	A	-1.37
At1g55270	-	NA	kelch repeat-containing F-box family protein	0.3	113.95	A	66.32	P	1.72
At1g56170	W/A,+	ATHAP5B	NF-YC2 (NUCLEAR FACTOR Y, SUBUNIT C2); DNA binding / transcription activator/ transcription factor	0.4	89.32	A	91.9	A	-1.03
At1g56180	W/A,-	NA	unknown protein	28.7	581.57	P	204.08	P	2.85	8	0
At1g56290	W/A,+	NA	CwfJ-like family protein	4.4	247.49	P	51.16	A	4.84
At1g56300	W/A,-	NA	DNAJ heat shock N-terminal domain-containing protein	27.3	21.15	A	189.57	P	-8.96	10	6
At1g56310	+	NA	3'-5' exonuclease domain-containing protein	0	24.98	A	29.1	A	-1.17
At1g56320	-	NA	unknown protein	0.1	127.5	A	96.93	A	1.32
At1g57870	-	ATSK42	ATSK42 (ARABIDOPSIS SHAGGY-LIKE KINASE 42); ATP binding / protein kinase/ protein serine/threonine kinase	0.1	30.23	A	35.29	P	-1.17
AT1G57906	+	NA	NA	0
AT1G59710	+	NA	NA	0
At1g59720	-	CRR28	CRR28 (CHLORORESPIRATORY REDUCTION28); endonuclease	0	39.47	A	22.76	A	1.73
At1g59840	+	CCB4	CCB4 (COFACTOR ASSEMBLY OF COMPLEX C)	0.4	18.05	A	31.16	A	-1.73
AT1G59850	-	NA	binding	0.5
At1g60220	+	OTS1	ULP1D (UB-LIKE PROTEASE 1D); SUMO-specific protease/ cysteine-type peptidase	0.2	38.53	A	70.86	A	-1.84
At1g60230	-	NA	radical SAM domain-containing protein	0	26.03	A	37.92	A	-1.46
At1g60420	+	NA	DC1 domain-containing protein	1.6	219.63	P	237.89	P	-1.08
AT1G60430	-	ARPC3	ARPC3 (actin-related protein C3); structural molecule	4.9						6	2
AT1G60460	+	NA	unknown protein	0
AT1G60470	-	AtGolS4	AtGolS4 (Arabidopsis thaliana galactinol synthase 4); transferase, transferring glycosyl groups / transferase, transferring hexosyl groups	0
AT1G60989	+, enclosed in AT1G60990	SCRL7	SCRL7 (SCR-Like 7)	0
At1g60990	-	NA	aminomethyltransferase	0.1	23.77	A	23.08	A	1.03
AT1G61415	+	NA	unknown protein	0
At1g61420	-	NA	S-locus lectin protein kinase family protein	0	33.54	P	21.21	A	1.58
At1g61770	W/A,+	NA	DNAJ heat shock N-terminal domain-containing protein	178.7	307.61	P	4751.56	P	-15.45	32	10
At1g61780	W/A,-	NA	postsynaptic protein-related	2.9	602.03	P	240.7	P	2.5
AT1G62170	+	NA	serpin family protein / serine protease inhibitor family protein	0
At1g62180	-	2006-04-01	APR2 (5'ADENYLYLPHOSPHOSULFATE REDUCTASE 2); adenylyl-sulfate reductase/ phosphoadenylyl-sulfate reductase (thioredoxin)	0.3	26.45	A	41.42	A	-1.57
AT1G62240	+	NA	unknown protein	0.9
At1g62250	-	NA	unknown protein	4.5	46.07	A	187.75	P	-4.08	2	2
At1g62720	+	NA	NA	0	300.63	A	53.3	A	5.64
At1g62730	-	NA	transferase	1.9	428.43	P	43.19	P	9.92	4	0
At1g62740	+	NA	stress-inducible protein, putative	0.2	55.54	P	47.17	P	1.18
At1g62750	-	ATSCO1	SCO1 (SNOWY COTYLEDON 1); ATP binding / translation elongation factor/ translation factor, nucleic acid binding	0.7	432	P	52.66	A	8.2
At1g62790	+	NA	protease inhibitor/seed storage/lipid transfer protein (LTP) family protein	0	31.85	A	51.46	A	-1.62
At1g62800	-	ASP4	ASP4 (ASPARTATE AMINOTRANSFERASE 4); catalytic/ pyridoxal phosphate binding / transaminase/ transferase, transferring nitrogenous groups	0	24.4	A	18.93	A	1.29
AT1G62840	+	NA	unknown protein	0.4
At1g62850	-	NA	NA	0.9	302.47	P	42.82	P	7.06
At1g62950	+	NA	leucine-rich repeat transmembrane protein kinase, putative	1.7	21.51	P	24.86	P	-1.16
At1g62960	-	ACS10	ACS10 (ACC SYNTHASE 10); 1-aminocyclopropane-1-carboxylate synthase/ L-aspartate:2-oxoglutarate aminotransferase/ aromatic-amino-acid:2-oxoglutarate aminotransferase	64.8	18.63	A	845.48	P	-45.38	32	4
AT1G63380	W/A,+	NA	binding / catalytic/ oxidoreductase	5.2						4	0
AT1G63390	W/A,-	NA	flavin-containing monooxygenase-related / FMO-related	2.8
At1g63980	+	NA	D111/G-patch domain-containing protein	1.1	100.03	P	52.59	P	1.9
AT1G63990	-	SPO11-2	SPO11-2 (SPORULATION 11-2); ATP binding / DNA binding / DNA topoisomerase (ATP-hydrolyzing)/ catalytic	0.1
At1g64185	+	NA	lactoylglutathione lyase family protein / glyoxalase I family protein	0	30.87	A	27.32	A	1.13
At1g64190	-	NA	6-phosphogluconate dehydrogenase family protein	0.8	19.6	A	90.06	P	-4.6
At1g64550	W/A,+	ATGCN3	ATGCN3; transporter	2.7	19.35	A	65.81	A	-3.4	2	0
AT1G64561	W/A,-	NA	unknown protein	5.5
At1g64630	+	ATWNK10	WNK10 (WITH NO LYSINE KINASE 10); kinase/ transcription factor	474.6	728.92	P	1954.61	P	-2.68	108	22
AT1G64640	-	NA	plastocyanin-like domain-containing protein	0.9
At1g64740	+	TUA1	TUA1 (ALPHA-1 TUBULIN); structural constituent of cytoskeleton	3420.8	89.89	A	11326.2	P	-126	519	116
At1g64750	-	ATDSS1(I)	ATDSS1(I) (ARABIDOPSIS THALIANA DELETION OF SUV3 SUPRESSOR 1(I))	275.7	942.85	P	75.02	P	12.57	4	2
At1g64960	+	NA	binding	0.2	341.73	P	24.14	A	14.16
At1g64970	-	G-TMT	G-TMT (GAMMA-TOCOPHEROL METHYLTRANSFERASE); tocopherol O-methyltransferase	0	25.37	A	33.53	A	-1.32
AT1G65030	+	NA	transducin family protein / WD-40 repeat family protein	0
AT1G65032	-	NA	unknown protein	0.1
At1g65080	+	NA	OXA1 family protein	0	120.48	A	75.95	A	1.59
AT1G65090	-	NA	unknown protein	0
At1g65230	+	NA	unknown protein	3.1	16.93	A	25.68	A	-1.52
At1g65240	-	NA	aspartyl protease family protein	119	1526.32	P	1504.62	P	1.01	36	4
At1g65410	+	ATNAP11	ATNAP11 (ARABIDOPSIS THALIANA NON-INTRINSIC ABC PROTEIN 11); transporter	0.6	224.4	P	56.47	P	3.97
At1g65420	-	NPQ7	unknown protein	0.2	59.99	A	65.05	A	-1.08
At1g65960	+	GAD2	GAD2 (GLUTAMATE DECARBOXYLASE 2); calmodulin binding / glutamate decarboxylase	1840.7	30.09	A	33.28	A	-1.11	604	129
AT1G65970	-	TPX2	TPX2 (thioredoxin-dependent peroxidase 2); antioxidant/ oxidoreductase	3562						1504	320
At1g66510	+	NA	AAR2 protein family	0.1	78.66	P	14.25	A	5.52
At1g66520	-	pde194	pde194 (pigment defective 194); catalytic/ formyltetrahydrofolate deformylase/ hydroxymethyl-, formyl- and related transferase	0	38.72	A	36.3	P	1.07
AT1G66870	-	NA	glycosyl hydrolase family protein 17	0
At1g66880	+	NA	serine/threonine protein kinase family protein	0.1	85.01	A	68.14	A	1.25
AT1G66930	+	NA	serine/threonine protein kinase family protein	0
At1g66940	-	NA	protein kinase-related	0	41.56	A	37.03	A	1.12
At1g67350	+	NA	unknown protein	15.9	1012.4	P	375.72	P	2.69	10	0
At1g67360	-	NA	rubber elongation factor (REF) family protein	2.6	1292.31	P	325.45	P	3.97
At1g67530	+	NA	armadillo/beta-catenin repeat family protein / U-box domain-containing family protein	51.9	64.7	P	570.45	P	-8.82	30	6
At1g67540	-	NA	unknown protein	8.2	27.35	A	553.51	P	-20.24
At1g67940	+	ATNAP3	ATNAP3; transporter	0.3	20.9	A	28.78	A	-1.38
At1g67950	-	NA	RNA recognition motif (RRM)-containing protein	1.2	150.85	P	35.51	P	4.25	2	0
At1g68080	W/A,+	NA	iron ion binding / oxidoreductase, acting on paired donors, with incorporation or reduction of molecular oxygen, 2-oxoglutarate as one donor, and incorporation of one atom each of oxygen into both donors	2.2	26.61	A	34.57	A	-1.3
At1g68090	W/A,-	ANN5	ANN5; calcium ion binding / calcium-dependent phospholipid binding	15.2	17.18	A	900.26	P	-52.41	8	0
At1g68110	W/A,+	NA	epsin N-terminal homology (ENTH) domain-containing protein / clathrin assembly protein-related	2153.3	38.35	A	10303.1	P	-268.64	449	86
At1g68120	W/A,-	ATBPC3	BPC3 (BASIC PENTACYSTEINE 3); DNA binding / transcription factor	6.1	7547.85	P	610.83	P	12.36
At1g68290	+	ENDO 2	ENDO 2 (endonuclease 2); T/G mismatch-specific endonuclease/ endonuclease/ nucleic acid binding / single-stranded DNA specific endodeoxyribonuclease	0.5	40.54	P	49.45	P	-1.22
At1g68300	-	NA	universal stress protein (USP) family protein	1.5	45.05	P	132.66	P	-2.94	0	2
At1g68585	+	NA	unknown protein	0	20.01	A	24.99	A	-1.25
At1g68590	-	NA	plastid-specific 30S ribosomal protein 3, putative / PSRP-3, putative	0	6.97	A	12.52	A	-1.79
At1g68630	+	NA	unknown protein	7	58.41	A	723.65	P	-12.39	4	0
AT1G68640	-	PAN	PAN (PERIANTHIA); DNA binding / transcription factor	1.9
At1g68650	+	NA	unknown protein	0	24.18	A	27.66	A	-1.14
At1g68660	-	NA	NA	1.7	36.76	P	73.43	P	-2	0	0
AT1G68700	+	NA	unknown protein	7.4
At1g68710	-	NA	haloacid dehalogenase-like hydrolase family protein	36.9	14.04	A	281.36	P	-20.04	18	4
AT1G68935	+, enclosed in AT1G68940	NA	unknown protein	0
AT1G68940	-	NA	armadillo/beta-catenin repeat protein-related / U-box domain-containing protein	0
At1g68980	+	NA	pentatricopeptide (PPR) repeat-containing protein	0.2	45.17	P	35.31	P	1.28
At1g68990	-	NA	DNA-directed RNA polymerase, mitochondrial (RPOMT)	0	27.45	A	34.4	A	-1.25
AT1G69060	+	NA	heat shock protein binding	1.9						4	4
At1g69070	-	NA	NA	0.6	31.68	A	34.74	A	-1.1
At1g69200	+	NA	kinase	0	16.75	A	15.85	A	1.06
At1g69210	-	NA	unknown protein	0.1	32.3	A	35.72	A	-1.11
At1g69260	+	AFP1	AFP1 (ABI FIVE BINDING PROTEIN)	0	84.48	A	38.2	A	2.21
At1g69270	-	RPK1	RPK1 (RECEPTOR-LIKE PROTEIN KINASE 1); kinase/ protein binding / receptor signaling protein serine/threonine kinase	0	21.96	A	18.67	A	1.18
At1g69370	+	cm-3	CM3 (chorismate mutase 3); chorismate mutase	1.6	52.22	A	133.54	P	-2.56	2	0
At1g69380	-	NA	unknown protein	0.3	56.55	P	31.44	P	1.8
AT1G69520	+	NA	methyltransferase-related	0
At1g69523	-	NA	UbiE/COQ5 methyltransferase family protein	0.5	16.01	A	52.15	P	-3.26
At1g69720	W/A,+	ho3	ho3 (HEME OXYGENASE 3); heme oxygenase (decyclizing)	9.7	49.13	P	162.24	P	-3.3	8	0
At1g69730	W/A,-	NA	protein kinase family protein	4.1	33.82	A	41.09	A	-1.22
At1g70330	+	ATENT1	ENT1,AT (EQUILIBRATIVE NUCLEOTIDE TRANSPORTER 1); nucleoside transmembrane transporter/ nucleoside transmembrane transporter, against a concentration gradient	31.4	1120.88	P	958.25	P	1.17	4	10
AT1G70340	-	NA	unknown protein	15.3
At1g70430	+	NA	protein kinase family protein	27.6	24.03	A	253.12	P	-10.53	28	0
AT1G70440	-	SRO3	SRO3 (SIMILAR TO RCD ONE 3); NAD+ ADP-ribosyltransferase	1
At1g70480	W/A,+	NA	unknown protein	3.1	38.1	A	122.19	P	-3.21
At1g70490	W/A,-	ARFA1D	ARFA1D; GTP binding / phospholipase activator/ protein binding	80.7	319.05	P	2320.45	P	-7.27	22	8
At1g70760	+	CRR23	CRR23 ((chlororespiratory reduction 23)	3.8	9.59	A	11.64	A	-1.21
At1g70770	-	NA	unknown protein	140	86.59	P	1129.65	P	-13.05	78	14
At1g71180	+	NA	6-phosphogluconate dehydrogenase NAD-binding domain-containing protein	0.6	63.19	A	52.51	A	1.2
At1g71190	-	SAG18	SAG18 (SENESCENCE ASSOCIATED GENE 18)	1.5	1299.27	P	114.36	P	11.36	0	0
AT1G71250	+	NA	GDSL-motif lipase/hydrolase family protein	0
At1g71260	-	ATWHY2	ATWHY2 (A. THALIANA WHIRLY 2); DNA binding	0	32.4	A	25.87	A	1.25
AT1G71300	+	NA	Vps52/Sac2 family protein	0
At1g71310	-	NA	unknown protein	0.6	584.14	P	49.11	P	11.89
At1g71400	W/A,+	AtRLP12	AtRLP12 (Receptor Like Protein 12); protein binding	0.5	19.69	A	17.81	A	1.11
At1g71410	W/A,-	NA	protein kinase family protein	201.6	24.76	A	664.79	P	-26.85	50	6
At1g71430	+	NA	unknown protein	0	25.49	A	27.22	A	-1.07
At1g71440	-	PFI	PFI (PFIFFERLING)	0.9	44.12	A	53.92	P	-1.22
AT1G71450	+	NA	AP2 domain-containing transcription factor, putative	0
At1g71460	-	NA	pentatricopeptide (PPR) repeat-containing protein	0.1	76.72	A	21.15	A	3.63
At1g71480	+	NA	nuclear transport factor 2 (NTF2) family protein	0.7	15.57	A	21.12	P	-1.36
At1g71490	-	NA	pentatricopeptide (PPR) repeat-containing protein	0.3	34.06	P	23.99	A	1.42
AT1G71760	+	NA	unknown protein	1.6
At1g71770	-	PAB5	PAB5 (POLY(A)-BINDING PROTEIN 5); RNA binding / poly(A) binding / translation initiation factor	150	19123.6	P	3832.19	P	4.99	76	14
AT1G71865	+	NA	unknown protein	0
AT1G71866	-			0
At1g71940	+	NA	NA	12	1237.14	P	429.66	P	2.88	10	10
At1g71950	-	NA	identical protein binding / serine-type endopeptidase	8.6	77.02	P	123.31	P	-1.6
At1g72030	+	NA	GCN5-related N-acetyltransferase (GNAT) family protein	0	47.64	A	25.4	A	1.88
At1g72040	-	NA	deoxynucleoside kinase family	0.2	137.1	P	56.33	A	2.43
AT1G72060	+	NA	serine-type endopeptidase inhibitor	4.2
At1g72070	-	NA	DNAJ heat shock N-terminal domain-containing protein	7.2	51.15	A	62.98	P	-1.23	4	4
At1g72180	+	NA	leucine-rich repeat transmembrane protein kinase, putative	0	32.49	A	25.39	A	1.28
At1g72190	-	NA	oxidoreductase family protein	0	44.52	A	34.76	A	1.28
At1g72390	+	NA	unknown protein	4.9	93.91	P	57.91	A	1.62	4	6
At1g72410	-	NA	COP1-interacting protein-related	0.1	40.19	A	44.96	A	-1.12
AT1G72600	+	NA	hydroxyproline-rich glycoprotein family protein	0
At1g72610	-, enclosed in AT1G72600	ATGER1	GER1 (GERMIN-LIKE PROTEIN 1); oxalate oxidase	0	25.94	A	26.16	A	-1.01
At1g73030	+	CHMP1A	VPS46.2	34.1	576.33	P	334.59	P	1.72	10	6
AT1G73040	-	NA	jacalin lectin family protein	0.2
At1g73100	+	SDG19	SUVH3 (SU(VAR)3-9 HOMOLOG 3); histone methyltransferase	0.8	210.19	P	58.94	P	3.57
At1g73110	-	NA	ribulose bisphosphate carboxylase/oxygenase activase, putative / RuBisCO activase, putative	0.1	46.99	P	20.55	A	2.29
At1g74210	W/A,+	NA	glycerophosphoryl diester phosphodiesterase family protein	8.7	156.25	P	495.26	P	-3.17
At1g74220	W/A,-	NA	unknown protein	23.8	27.87	A	453.89	P	-16.29	6	2
At1g74300	+	NA	esterase/lipase/thioesterase family protein	0	32.42	A	26.07	A	1.24
At1g74310	-	ATHSP101	ATHSP101 (ARABIDOPSIS THALIANA HEAT SHOCK PROTEIN 101); ATP binding / ATPase/ nucleoside-triphosphatase/ nucleotide binding / protein binding	0.5	316.69	P	215.95	P	1.47
At1g74360	+	NA	leucine-rich repeat transmembrane protein kinase, putative	0	15.25	A	15.91	A	-1.04
At1g74370	-	NA	zinc finger (C3HC4-type RING finger) family protein	0.3	43.26	A	39.94	A	1.08
At1g74410	+	NA	zinc finger (C3HC4-type RING finger) family protein	27.9	722.64	P	538.11	P	1.34	2	2
At1g74420	-	ATFUT3	FUT3 (FUCOSYLTRANSFERASE 3); fucosyltransferase/ transferase, transferring glycosyl groups	2.4	56.21	A	38.77	A	1.45
At1g74430	+	ATMYB95	MYB95 (myb domain protein 95); DNA binding / transcription factor	0	20.54	A	15.61	A	1.32
AT1G74440	-	NA	unknown protein	0
At1g74550	+	CYP98A9	CYP98A9; electron carrier/ heme binding / iron ion binding / monooxygenase/ oxygen binding	0	38.23	A	51.85	P	-1.36
At1g74560	-	NRP1	NRP1 (NAP1-RELATED PROTEIN 1); DNA binding / chromatin binding / histone binding	0	15.03	A	19.55	A	-1.3
At1g74730	+	NA	unknown protein	0	42.3	A	35.07	P	1.21
At1g74740	-	ATCPK30	CPK30 (CALCIUM-DEPENDENT PROTEIN KINASE 30); calmodulin-dependent protein kinase/ kinase/ protein kinase	0.1	18.63	A	14.31	A	1.3
At1g74790	W/A,+	NA	catalytic	2	57.86	A	59.07	A	-1.02
At1g74800	W/A,-	NA	galactosyltransferase family protein	13.8	49.17	A	332.54	P	-6.76	6	0
At1g74870	W/A,+	NA	protein binding / zinc ion binding	1.1	153.19	P	203.56	A	-1.33
AT1G74875	W/A,-	NA	NA	2.8						0	2
At1g74900	+	OTP43	OTP43 (organelle transcript processing defect 43)	0.4	528.59	P	64.3	P	8.22
At1g74910	-	NA	ADP-glucose pyrophosphorylase family protein	1	21.05	A	101.47	A	-4.82	0	0
AT1G75080	+	BZR1	BZR1 (BRASSINAZOLE-RESISTANT 1); DNA binding / transcription regulator/ transcription repressor	0.4
AT1G75090	-	NA	methyladenine glycosylase family protein	0
At1g75170	+	NA	SEC14 cytosolic factor family protein / phosphoglyceride transfer family protein	0.4	31.57	A	24.77	A	1.27
At1g75180	-	NA	unknown protein	65	439.58	P	766.03	P	-1.74	18	10
At1g75210	W/A,+	NA	5' nucleotidase family protein	0.6	513.97	P	39.91	P	12.88
At1g75220	W/A,-	NA	integral membrane protein, putative	159	39.63	A	1990.94	P	-50.24	280	0
AT1G75335	+	NA	unknown protein	1.3						6	0
At1g75340	-	NA	zinc finger (CCCH-type) family protein	0.3	25.02	A	32.47	A	-1.3
At1g75440	+	UBC16	UBC16 (ubiquitin-conjugating enzyme 16); small conjugating protein ligase/ ubiquitin-protein ligase	0	23.35	A	28.06	A	-1.2
At1g75450	-	ATCKX5	CKX5 (CYTOKININ OXIDASE 5); cytokinin dehydrogenase	0.2	33.31	A	31.92	A	1.04
At1g75840	+	ARAC5	ARAC5 (RAC-LIKE GTP BINDING PROTEIN 5); GTP binding / GTPase	0.2	65.68	A	399.87	A	-6.09
At1g75850	-	VPS35B	VPS35B (VPS35 HOMOLOG B)	10.7	16.07	A	64.74	P	-4.03	6	0
At1g76050	+	NA	pseudouridine synthase family protein	2.1	39.47	A	59.54	A	-1.51
At1g76060	-	EMB1793	EMB1793 (EMBRYO DEFECTIVE 1793); catalytic	13.2	434.2	P	271.79	P	1.6	6	0
At1g76140	+	NA	serine-type endopeptidase/ serine-type peptidase	24.1	266.57	P	1123.31	P	-4.21	18	2
At1g76150	-	ATECH2	maoC-like dehydratase domain-containing protein	3	30.4	A	123.09	P	-4.05
At1g76260	+	NA	transducin family protein / WD-40 repeat family protein	1.6	24.34	A	91.53	P	-3.76	4	0
At1g76270	-	NA	unknown protein	3	87.82	P	56.39	A	1.56
At1g76350	+	NA	RWP-RK domain-containing protein	0.3	30.6	P	21.84	P	1.4
At1g76360	-	NA	protein kinase, putative	0	29.09	A	23.14	A	1.26
At1g76390	+	NA	armadillo/beta-catenin repeat family protein / U-box domain-containing protein	0.6	52.64	A	55.61	A	-1.06
At1g76400	-	NA	ribophorin I family protein	0.9	19.35	A	71.95	P	-3.72
At1g76450	+	NA	oxygen-evolving complex-related	0.3	11.5	A	19.21	A	-1.67
At1g76460	-	NA	RNA recognition motif (RRM)-containing protein	0.5	79.91	P	73.51	A	1.09
At1g76530	+	NA	auxin efflux carrier family protein	0	33.14	A	46.66	A	-1.41
At1g76540	-	CDKB2;1	CDKB2;1 (cyclin-dependent kinase B2;1); cyclin-dependent protein kinase/ kinase/ protein binding	0.1	62.88	A	48.48	A	1.3
AT1G76690	+	ATOPR2	OPR2	7.7						0	0
At1g76700	-	NA	DNAJ heat shock N-terminal domain-containing protein	0.2	64.51	P	26.11	A	2.47
AT1G76750	+	NA	unknown protein	0.2
At1g76760	-	ATY1	ATY1 (ARABIDOPSIS THIOREDOXIN Y1); electron carrier/ protein disulfide oxidoreductase	4.7	56.24	P	334.76	P	-5.95	2	2
AT1G76780	+	NA	NA	1.1						194	54
At1g76790	-	NA	O-methyltransferase family 2 protein	0	19.9	A	17.85	A	1.11
At1g76850	+	SEC5A	SEC5A (EXOCYST COMPLEX COMPONENT SEC5)	4.5	174.69	A	204.18	P	-1.17	0	0
At1g76860	-	NA	small nuclear ribonucleoprotein, putative / snRNP, putative / Sm protein, putative	0.4	25.07	A	22.21	A	1.13
At1g77120	+	ADH	ADH1 (ALCOHOL DEHYDROGENASE 1); alcohol dehydrogenase	0.1	76.74	A	59.03	A	1.3
AT1G77122	-	NA	unknown protein	0.4
AT1G77230	+	NA	tetratricopeptide repeat (TPR)-containing protein	7.2						8	4
AT1G77240	-	NA	AMP-binding protein, putative	5.3
AT1G77765	+	NA	unknown protein	0.6
At1g77770	-	NA	protein binding / zinc ion binding	15.9	331.78	P	152.96	P	2.17
At1g77800	+	NA	PHD finger family protein	36.4	427.54	P	314.45	P	1.36	41	2
AT1G77810	-	NA	galactosyltransferase family protein	0.4
At1g77930	+	NA	DNAJ heat shock N-terminal domain-containing protein	1.5	218.87	P	75.38	P	2.9	4	4
AT1G77932	-, enclosed in AT1G77930	NA	NA	0
AT1G77950	+	AGL67	AGL67 (AGAMOUS-LIKE 67); transcription factor	0
AT1G77960	-	NA	unknown protein	0
At1g78050	+	PGM	PGM (PHOSPHOGLYCERATE/BISPHOSPHOGLYCERATE MUTASE); catalytic/ intramolecular transferase, phosphotransferases	1.4	144.58	P	157.58	P	-1.09	0	2
At1g78060	-	NA	glycosyl hydrolase family 3 protein	0.1	19.9	A	28.52	A	-1.43
At1g78130	+	UNE2	UNE2 (unfertilized embryo sac 2); carbohydrate transmembrane transporter/ sugar:hydrogen symporter	3.5	42.6	A	42.54	A	1
At1g78140	-	NA	methyltransferase-related	32	83.32	P	749.06	P	-8.99	14	0
At1g78180	+	NA	binding	0	34.17	A	35.09	A	-1.03
AT1G78190	-	NA	unknown protein	0.2
At1g78280	+	NA	transferase, transferring glycosyl groups	8.3	88.51	P	139.7	P	-1.58	4	4
At1g78290	-	SNRK2-8	NA	1.3	31.87	A	81.65	P	-2.56
AT1G78476	+			0.2
At1g78480	-	NA	prenyltransferase/squalene oxidase repeat-containing protein	0.1	124.77	P	13.97	A	8.93
At1g78570	+	ATRHM1	RHM1 (RHAMNOSE BIOSYNTHESIS 1); UDP-L-rhamnose synthase/ UDP-glucose 4,6-dehydratase/ catalytic	17.7	54.53	A	259.15	P	-4.75	10	0
At1g78580	-	ATTPS1	ATTPS1 (TREHALOSE-6-PHOSPHATE SYNTHASE); alpha,alpha-trehalose-phosphate synthase (UDP-forming)/ transferase, transferring glycosyl groups	1.8	295.57	P	78.35	P	3.77
At1g78770	+	APC6	cell division cycle family protein	0.4	129.29	P	32.13	P	4.02
At1g78780	-	NA	pathogenesis-related family protein	2.6	1731.2	P	176.44	P	9.81
At1g78890	W/A,+	NA	unknown protein	1.3	27.5	A	58.43	P	-2.12
At1g78895	W/A,-	NA	NA	23.5	8503.55	P	954.14	P	8.91	10	4
AT1G78910	+	NA	pseudouridine synthase family protein	0.3
AT1G78915	-	NA	binding	2.7						2	0
At1g78920	+	AVP2	AVP2 (ARABIDOPSIS VACUOLAR H+-PYROPHOSPHATASE 2); hydrogen-translocating pyrophosphatase	6.1	196.43	P	169.22	P	1.16	10	4
AT1G78922	-	NA	unknown protein	1.2
At1g78970	+	ATLUP1	LUP1 (LUPEOL SYNTHASE 1); beta-amyrin synthase/ lupeol synthase	0.3	59.49	A	31.92	A	1.86
At1g78980	-	SRF5	SRF5 (STRUBBELIG-RECEPTOR FAMILY 5); ATP binding / kinase/ protein serine/threonine kinase	17.9	19.08	A	329.25	P	-17.26	6	4
At1g79040	+	PSBR	PSBR (photosystem II subunit R)	0.3	36.77	A	104.9	A	-2.85
At1g79050	-	NA	DNA repair protein recA	0	40.1	A	39.22	A	1.02
At1g79270	W/A,+	ECT8	ECT8 (evolutionarily conserved C-terminal region 8)	7.2	3844.5	P	235.2	P	16.35
At1g79280	W/A,-	NUA	NUA (NUCLEAR PORE ANCHOR)	40.8	94.38	A	165.01	P	-1.75	34	4
At1g79380	+	NA	copine-related	0.1	33.78	P	23.51	A	1.44
At1g79390	-	NA	unknown protein	1.1	27.5	A	64.7	P	-2.35	2	0
At1g79400	W/A,+	ATCHX2	ATCHX2 (CATION/H+ EXCHANGER 2); monovalent cation:proton antiporter/ sodium:hydrogen antiporter	48.9	40.44	A	256.3	P	-6.34	50	2
At1g79410	W/A,-	AtOCT5	AtOCT5 (Arabidopsis thaliana ORGANIC CATION/CARNITINE TRANSPORTER5); carbohydrate transmembrane transporter/ sugar:hydrogen symporter	0.6	32.04	A	34.55	A	-1.08
At1g79500	+	AtkdsA1	2-dehydro-3-deoxyphosphooctonate aldolase / phospho-2-dehydro-3-deoxyoctonate aldolase / 3-deoxy-D-manno-octulosonic acid 8-phosphate synthetase (KDSA)	1.7	26.6	A	49.72	A	-1.87	0	0
At1g79510	-	NA	unknown protein	0.9	29.09	A	29.34	A	-1.01
At1g79660	+	NA	unknown protein	216.8	34.76	A	1938.91	P	-55.78	68	22
At1g79670	-	RFO1	RFO1 (RESISTANCE TO FUSARIUM OXYSPORUM 1); kinase	7.4	17.91	A	21.61	A	-1.21
At1g79690	+	atnudt3	atnudt3 (Arabidopsis thaliana Nudix hydrolase homolog 3); hydrolase	1.9	28.98	A	95.44	P	-3.29	2	0
At1g79700	-	NA	ovule development protein, putative	0.1	13.93	A	28.29	A	-2.03
At1g79710	+	NA	integral membrane transporter family protein	0.1	52.91	A	69.45	A	-1.31
At1g79720	-	NA	aspartyl protease family protein	0.1	27.37	A	32.39	P	-1.18
AT1G79780	+	NA	NA	0
At1g79790	-	NA	haloacid dehalogenase-like hydrolase family protein	0.2	189.35	P	81.44	P	2.33
At1g79810	+	ATPEX2	TED3 (REVERSAL OF THE DET PHENOTYPE 3); protein binding / zinc ion binding	0.8	120.01	P	68.09	P	1.76
At1g79820	-	SGB1	SGB1 (SUPPRESSOR OF G PROTEIN BETA1); carbohydrate transmembrane transporter/ sugar:hydrogen symporter	1.9	64.98	A	144.98	P	-2.23	4	0
AT1G79840	+	GL2	GL2 (GLABRA 2); DNA binding / transcription factor	1.2
At1g79850	-	CS17	RPS17 (RIBOSOMAL PROTEIN S17); structural constituent of ribosome	7.4	23.03	A	327.86	P	-14.24	0	2
At1g79890	W/A,+	NA	helicase-related	1.5	867.7	P	71.07	P	12.21
At1g79900	W/A,-	ATMBAC2	BAC2; L-ornithine transmembrane transporter/ binding / carnitine:acyl carnitine antiporter	12.7	51.58	A	203.21	P	-3.94	4	2
AT1G79915	+	NA	unknown protein	24						8	4
AT1G79920	-	NA	ATP binding	2
At1g79950	W/A,+	NA	helicase-related	31.9	17396	P	2483.41	P	7	36	20
At1g79960	W/A,-	ATOFP14	OFP14 (OVATE FAMILY PROTEIN 14)	4	91.95	P	54.06	A	1.7
AT1G80200	+	NA	unknown protein	9.5						4	6
AT1G80210	-	NA	NA	9.3
At1g80400	+	NA	zinc finger (C3HC4-type RING finger) family protein	0	44.16	A	74.78	A	-1.69
At1g80410	-	EMB2753	EMB2753 (EMBRYO DEFECTIVE 2753); binding	1.8	83.4	A	51.7	A	1.61	20	2
At1g80750	+	NA	60S ribosomal protein L7 (RPL7A)	0.1	26.54	A	38.79	A	-1.46
At1g80760	-	NIP6	NIP6;1 (NOD26-LIKE INTRINSIC PROTEIN 6;1); boron transporter/ glycerol transmembrane transporter/ urea transmembrane transporter/ water channel/ water transporter	0	39.95	A	33.17	A	1.2
At1g80840	+	ATWRKY40	WRKY40; transcription factor	0	27.62	A	22.16	A	1.25
At1g80850	-	NA	methyladenine glycosylase family protein	0.3	471.09	P	62.21	P	7.57
AT1G80890	+	NA	unknown protein	0.5
At1g80900	-	ATMGT1	magnesium transporter CorA-like family protein (MGT1) (MRS2)	0.1	78.55	A	47.57	A	1.65
At1g80910	+	NA	unknown protein	6.9	55.58	P	128.51	P	-2.31
At1g80920	-	J8	J8; heat shock protein binding / unfolded protein binding	11.8	164.63	P	583.81	P	-3.55	32	0
At2g01100	+
At2g01110	-	APG2	APG2 (ALBINO AND PALE GREEN 2); proton motive force dependent protein transmembrane transporter	1.9	26.03	A	33.07	A	-1.27	4	0
At2g01270	+	AtQSOX2	AtQSOX2 (quiescin-sulfhydryl oxidase 2); thiol oxidase	5.8	398.65	P	140.63	P	2.83
AT2G01275	-	NA	zinc finger (C3HC4-type RING finger) family protein	63.5						16	4
AT2G01280	+	MEE65	MEE65 (maternal effect embryo arrest 65); RNA polymerase II transcription factor/ cation:chloride symporter	14.2
At2g01290	-	RPI2	ribose-5-phosphate isomerase	25.7	25.52	A	269.6	P	-10.56	4	12
AT2G01340	+	NA	unknown protein	0.1
At2g01350	-	QPT	QPT (QUINOLINATE PHOSHORIBOSYLTRANSFERASE); nicotinate-nucleotide diphosphorylase (carboxylating)	0.2	14.54	A	19.61	A	-1.35
At2g01400	+	NA	unknown protein	2.9	14.84	A	16.34	A	-1.1
At2g01410	-	NA	NA	5	239.05	P	50.48	P	4.74	0	0
At2g01620	W/A,+	MEE11	MEE11 (maternal effect embryo arrest 11)	9.4	38.06	A	220.08	P	-5.78	24	8
At2g01630	W/A,-	NA	glycosyl hydrolase family 17 protein / beta-1,3-glucanase, putative	1.6	26.75	A	21.4	A	1.25
At2g01860	+	EMB975	EMB975 (EMBRYO DEFECTIVE 975)	0	16.17	A	13.95	A	1.16
At2g01870	-	NA	unknown protein	0	15.34	A	16.84	A	-1.1
AT2G01960	+	TET14	TET14 (TETRASPANIN14)	0
At2g01970	-	NA	endomembrane protein 70, putative	10.8	436.46	P	238.13	P	1.83	2	2
At2g02720	+	NA	pectate lyase family protein	1522.4	41.02	A	12481.6	P	-304.25	515	124
AT2G02730	-	NA	NA	259.6						102	18
At2g02740	+	ATWHY3	WHY3 (WHIRLY 3); DNA binding	0	34.04	A	22.02	A	1.55
AT2G02750	-	NA	pentatricopeptide (PPR) repeat-containing protein	0.1
AT2G02795	+, enclosed in At2g02800	NA	unknown protein	0
At2g02800	-	APK2B	APK2B (PROTEIN KINASE 2B); ATP binding / kinase/ protein kinase/ protein serine/threonine kinase	0	18.78	A	32.68	A	-1.74
At2g03270	+	NA	DNA-binding protein, putative	19.8	4384.28	P	763.84	P	5.74	8	4
At2g03280	-	NA	unknown protein	0.4	62.42	P	32.2	A	1.94
At2g03410	+	NA	Mo25 family protein	149.5	20.4	A	3991.81	P	-195.63	88	18
AT2G03420	-, enclosed in At2g03410	NA	unknown protein	4.9
At2g03450	+	ATPAP9	PAP9 (PURPLE ACID PHOSPHATASE 9); acid phosphatase/ protein serine/threonine phosphatase	0.3	80.99	P	32.05	A	2.53
AT2G03460	-	NA	NA	0
At2g03680	+	SKU6	SPR1 (SPIRAL1)	0.4	14.52	A	45.02	A	-3.1
At2g03690	-	NA	coenzyme Q biosynthesis Coq4 family protein / ubiquinone biosynthesis Coq4 family protein	2.1	143.57	P	120.02	P	1.2	4	2
At2g04039	+	NA	unknown protein	0	17.23	A	14.21	A	1.21
At2g04040	-	ATDTX1	TX1; antiporter/ multidrug efflux pump/ multidrug transporter/ transporter	0	28.1	A	23.81	P	1.18
At2g04270	+	RNEE/G	RNEE/G (RNASE E/G-LIKE); endoribonuclease	0	24.1	A	16.21	A	1.49
At2g04280	-	NA	unknown protein	0	27.81	A	66.62	P	-2.4
AT2G04378	-	NA	beta-galactosidase	5.5						6	4
AT2G04380	+, enclosed in AT2G04378	NA	unknown protein	5
At2g04400	+	NA	indole-3-glycerol phosphate synthase (IGPS)	4.7	839.72	P	143.3	P	5.86
At2g04410	-	NA	NA	176.9	19.49	A	226.34	P	-11.61	102	14
At2g05210	W/A,+	ATPOT1	AtPOT1a (Protection of Telomeres 1a); telomeric DNA binding	1.4	295.84	P	46.12	A	6.42	2 (IGR)	2 (IGR)
AT2G05220	W/A,-	NA	40S ribosomal protein S17 (RPS17B)	1.7						4	2
AT2G05753	-, enclosed in At2g05755	NA	unknown protein	0.1
At2g05755	+	NA	integral membrane family protein	0.6	45.26	A	46.21	A	-1.02
AT2G07599	+	NA	NA	0
AT2G07785	-	NA	NADH-ubiquinone oxidoreductase, putative	0
AT2G07827	+	NA	unknown protein	0
AT2G07830	-, enclosed in AT2G07827	NA	unknown protein	0
At2g14680	+	MEE13	myosin heavy chain-related	9	67.95	P	148.38	P	-2.18	2	0
AT2G14690	-	NA	endo-1,4-beta-xylanase/ hydrolase, hydrolyzing O-glycosyl compounds	1
At2g15280	+	NA	reticulon family protein (RTNLB10)	9.7	160.81	P	99.24	P	1.62	2	0
At2g15290	-	ATTIC21	TIC21 (TRANSLOCON AT INNER MEMBRANE OF CHLOROPLASTS 21); copper uptake transmembrane transporter/ iron ion transmembrane transporter/ protein homodimerization	0.4	41.89	P	55.44	A	-1.32
AT2G15680	+, enclosed in At2g15690	NA	calmodulin-related protein, putative	0
At2g15690	-	NA	pentatricopeptide (PPR) repeat-containing protein	0.3	49.14	P	33.53	P	1.47
At2g15880	W/A, -	NA	leucine-rich repeat family protein / extensin family protein	5746.4	19.43	A	3709.03	P	-190.85	1180	278
At2g15890	W/A, +	MEE14	MEE14 (maternal effect embryo arrest 14)	0.2	15.19	A	18.1	A	-1.19
At2g15900	+	NA	phox (PX) domain-containing protein	6.3	33.23	A	50.98	P	-1.53	6	2
AT2G15910	-	NA	CSL zinc finger domain-containing protein	83.3						12	4
AT2G16390	W/A,+	CHR35	DRD1 (DEFECTIVE IN RNA-DIRECTED DNA METHYLATION 1); ATP binding / DNA binding / helicase/ nucleic acid binding	1.7						4	2
At2g16400	W/A,-	BLH7	BLH7 (bell1-like homeodomain 7); DNA binding / transcription factor	0.3	26.98	A	188.35	A	-6.98	0 (IGR)	0 (IGR)
AT2G16575	+, enclosed in AT2G16580	NA	unknown protein	0.1
AT2G16580	-	NA	auxin-responsive protein, putative	0.1
AT2G16910	+	AMS	AMS (ABORTED MICROSPORES); DNA binding / transcription factor	0.3
At2g16920	-	PFU2	UBC23 (UBIQUITIN-CONJUGATING ENZYME 23); small conjugating protein ligase/ ubiquitin-protein ligase	20	12.28	A	247.52	P	-20.16	29	8
At2g17500	+	NA	auxin efflux carrier family protein	466.9	19.63	A	4493.73	P	-228.9	100	24
At2g17510	-	EMB2763	EMB2763 (EMBRYO DEFECTIVE 2763); RNA binding / ribonuclease	4.8	105.34	A	104.97	P	1
At2g17972	+	NA	unknown protein	1.4	105.48	A	122.24	P	-1.16
At2g17975	-	NA	zinc finger (Ran-binding) family protein	3.7	102.43	P	63.37	P	1.62	2	0
At2g18340	+	NA	late embryogenesis abundant domain-containing protein / LEA domain-containing protein	8.4	1187.83	P	374.2	P	3.17	4	0
At2g18350	-	AtHB24	AtHB24 (ARABIDOPSIS THALIANA HOMEOBOX PROTEIN 24); DNA binding / transcription factor	0.3	34.88	A	58.4	A	-1.67
At2g18390	+	ARL2	TTN5 (TITAN 5); GTP binding / GTPase	17.7	4239.02	P	1410.7	P	3	4	2
At2g18400	-	NA	ribosomal protein L6 family protein	1.2	26.09	A	44	A	-1.69
AT2G18460	+	LCV3	LCV3 (like cov 3)	0.2
AT2G18465	-	NA	DNAJ heat shock N-terminal domain-containing protein	1.5						6	0
AT2G18969	-	NA	NA	0
AT2G18970	+	NA	unknown protein	0
At2g19060	+	NA	GDSL-motif lipase/hydrolase family protein	0	31.25	A	69.64	A	-2.23
AT2G19070	-	SHT	SHT (SPERMIDINE HYDROXYCINNAMOYL TRANSFERASE); N-acyltransferase/ hydroxycinnamoyltransferase/ spermidine:caffeoyl CoA N-acyltransferase/ spermidine:coumaroyl CoA N-acyltransferase/ spermidine:feruloyl CoA N-acyltransferase/ spermidine:sinapoyl CoA N-acyl	0
At2g19280	+	NA	pentatricopeptide (PPR) repeat-containing protein	1.3	103.51	A	34.81	A	2.97	0	0
AT2G19290	-	NA	unknown protein	0.2
AT2G19330	+	PIRL6	leucine-rich repeat family protein	115.8						50	12
At2g19340	-	NA	membrane protein, putative	91.8	2078.28	P	195.41	P	10.64	38	6
AT2G19610	+	NA	zinc finger (C3HC4-type RING finger) family protein	0.3
At2g19620	-	NDL3	Ndr family protein	0.1	101.67	P	26.82	A	3.79
At2g19710	+	NA	unknown protein	15.2	81.29	A	177.8	P	-2.19	10	2
At2g19720	-	rps15ab	rps15ab (ribosomal protein S15A B); structural constituent of ribosome	0	60.63	A	65.97	A	-1.09
AT2G20170	+	NA	unknown protein	0
At2g20180	-	PIF1	PIL5 (PHYTOCHROME INTERACTING FACTOR 3-LIKE 5); DNA binding / phytochrome binding / transcription factor	0	46.82	A	49.67	A	-1.06
At2g20230	+	NA	NA	0.7	19.1	A	39.47	P	-2.07
At2g20240	-	NA	unknown protein	0	25.82	P	25.24	A	1.02
At2g20260	+	PSAE-2	PSAE-2 (photosystem I subunit E-2); catalytic	0	21.99	A	35.38	A	-1.61
At2g20270	-	NA	glutaredoxin family protein	1.3	87.62	P	24.9	A	3.52	0	0
AT2G20495	+	NA	NA	0.6
AT2G20500	-	NA	unknown protein	0.2
At2g20690	+	NA	lumazine-binding family protein	42.7	32.23	A	48.55	A	-1.51	12	0
At2g20700	-	LLG2	unknown protein	414	35.76	A	4234.63	P	-118.43	120	30
At2g20710	+	NA	pentatricopeptide (PPR) repeat-containing protein	0	19.99	A	28.9	A	-1.45
At2g20720	-	NA	pentatricopeptide (PPR) repeat-containing protein	0	26.42	A	25.06	A	1.05
At2g20770	+	GCL2	GCL2 (GCR2-LIKE 2); catalytic	0.8	30.67	A	46.55	A	-1.52
At2g20780	-	NA	mannitol transporter, putative	57.2	43.6	A	546.59	P	-12.54	4	2
At2g20890	+	PSB29	PSB29	0.4	22.8	A	30.45	P	-1.34
At2g20900	-	ATDGK5	diacylglycerol kinase, putative	13.2	362.41	P	177.82	P	2.04	6	0
AT2G21530	+	NA	forkhead-associated domain-containing protein / FHA domain-containing protein	0.4	24.41	A	19.37	A	1.26
At2g21540	-	ATSFH3	SFH3 (SEC14-LIKE 3); phosphatidylinositol transporter	1635.7	59.88	P	6695.15	P	-111.8	507	110
At2g21940	+	ATSK1	shikimate kinase, putative	0.5	48.27	A	39.32	A	1.23
At2g21950	-	SKIP6	SKIP6 (SKP1 interacting partner 6); ubiquitin-protein ligase	4	194.76	P	92.03	P	2.12
At2g21960	+	NA	unknown protein	0.3	255.02	P	54.67	A	4.66
At2g21970	-	2006-09-01	SEP2 (STRESS ENHANCED PROTEIN 2); chlorophyll binding	0.2	63.52	A	37.1	A	1.71
AT2G22000	+	PROPEP6	PROPEP6 (Elicitor peptide 6 precursor)	0
At2g22010	-	RKP	RKP (Related to KPC1); protein binding / zinc ion binding	21.3	721.43	P	480.7	P	1.5	61	12
AT2G22088	+, enclosed in At2g22090	NA	unknown protein	0.3
At2g22090	-	UBA1A	UBP1 interacting protein 1a (UBA1a)	2.8	109.04	P	171.51	P	-1.57	2	0
At2g22300	+	CAMTA3	SR1 (SIGNAL RESPONSIVE 1); calmodulin binding / transcription regulator	0	12.58	A	8.87	A	1.42
At2g22310	-	ATUBP4	ATUBP4 (ARABIDOPSIS THALIANA UBIQUITIN-SPECIFIC PROTEASE 4); ubiquitin-specific protease	0	34.6	A	26.08	A	1.33
At2g23080	+	NA	casein kinase II alpha chain, putative	8	809.86	P	237.52	P	3.41
At2g23090	-	NA	unknown protein	71.2	348.38	P	824.17	P	-2.37	10	10
At2g23460	+	ATXLG1	XLG1 (EXTRA-LARGE G-PROTEIN 1); guanyl nucleotide binding / signal transducer	0	31.89	A	36.15	P	-1.13
At2g23470	-	RUS4	NA	0	100.79	A	102.45	A	-1.02
At2g23740	+	NA	nucleic acid binding / transcription factor/ zinc ion binding	3.8	45.84	A	41.02	A	1.12	0	0
AT2G23755	-	NA	unknown protein	0.5
At2g23940	+	NA	unknown protein	0.8	19.51	A	33.04	A	-1.69
AT2G23945	-	NA	chloroplast nucleoid DNA-binding protein-related	0.1
At2g24180	+	CYP71B6	CYP71B6 (CYTOCHROME P450 71B6); electron carrier/ heme binding / iron ion binding / monooxygenase/ oxygen binding	0	33.2	A	25.67	A	1.29
At2g24190	-	NA	short-chain dehydrogenase/reductase (SDR) family protein	0.2	38.62	A	46.75	P	-1.21
AT2G24310	+	NA	unknown protein	2.4
At2g24320	-	NA	unknown protein	51.2	36.01	P	353.6	P	-9.82	24	4
AT2G24350	+	NA	RNA recognition motif (RRM)-containing protein	0
At2g24360	-	NA	serine/threonine/tyrosine kinase, putative	0.5	72.56	P	86.71	P	-1.2
At2g24440	+	NA	selenium binding	105.4	50.27	P	31.8	A	1.58	2	0
At2g24450	-	FLA3	FLA3 (FASCICLIN-LIKE ARABINOGALACTAN PROTEIN 3 PRECURSOR)	4551.4	47.62	A	10472.9	P	-219.94	2030	481
AT2G24480	+, enclosed in At2g24490	NA	zinc finger (C3HC4-type RING finger) family protein	0.5
At2g24490	-	ATRPA2	RPA2 (REPLICON PROTEIN A2); protein binding	1.7	1376.38	P	60.53	A	22.74	4	0
AT2G24617	+	NA	unknown protein	0
AT2G24620	-	NA	S-locus glycoprotein family protein	0.1
AT2G24670	+	NA	NA	0
AT2G24680	-	NA	transcriptional factor B3 family protein	0.2
At2g24820	+	TIC55-II	TIC55 (TRANSLOCON AT THE INNER ENVELOPE MEMBRANE OF CHLOROPLASTS 55); 2 iron, 2 sulfur cluster binding / electron carrier/ oxidoreductase	0.5	47.12	A	34.63	A	1.36
At2g24830	-	NA	zinc finger (CCCH-type) family protein / D111/G-patch domain-containing protein	15.2	89.7	P	335.58	P	-3.74	2	2
At2g25270	+	NA	unknown protein	0	21.11	A	35.53	A	-1.68
At2g25280	-	NA	NA	0.2	22.31	A	45.34	A	-2.03
AT2G25409	-	NA	unknown protein	0
AT2G25410	+	NA	protein binding / zinc ion binding	0
At2g25930	+	ELF3	ELF3 (EARLY FLOWERING 3); protein C-terminus binding / transcription factor	0.2	36.15	A	15.85	A	2.28
At2g25940	-	ALPHA-VPE	ALPHA-VPE (alpha-vacuolar processing enzyme); cysteine-type endopeptidase	2.1	359.32	P	50.24	A	7.15	2	1
At2g25950	+	NA	unknown protein	0.2	49.7	P	22.98	A	2.16
AT2G25964	-	NA	unknown protein	0.2
At2g26170	+	CYP711A1	CYP711A1; electron carrier/ heme binding / iron ion binding / monooxygenase/ oxygen binding	0	19.84	A	19.17	A	1.03
At2g26180	-	IQD6	IQD6 (IQ-domain 6); calmodulin binding	0	75.6	P	77	P	-1.02
At2g26920	+	NA	ubiquitin-associated (UBA)/TS-N domain-containing protein	4.7	606.44	P	129.67	P	4.68	4	0
At2g26930	-	ATCDPMEK	ATCDPMEK (4-(CYTIDINE 5'-PHOSPHO)-2-C-METHYL-D-ERITHRITOL KINASE); 4-(cytidine 5'-diphospho)-2-C-methyl-D-erythritol kinase	0.1	35.16	P	35.71	A	-1.02
At2g27080	+	NA	harpin-induced protein-related / HIN1-related / harpin-responsive protein-related	0	39.7	A	30.04	A	1.32
At2g27090	-	NA	unknown protein	0	52.5	P	31.83	A	1.65
At2g27150	+	AAO3	AAO3 (Abscisic ALDEHYDE OXIDASE 3); abscisic aldehyde oxidase/ aldehyde oxidase/ indole-3-acetaldehyde oxidase	0.1	127.51	P	24.47	A	5.21
AT2G27160	-, enclosed in At2g27150	NA	unknown protein	0
At2g27180	W/A,+	NA	unknown protein	1550.1	539.18	P	14819.9	P	-27.49	507	94
At2g27190	W/A,-	ATPAP1	PAP12 (PURPLE ACID PHOSPHATASE 12); acid phosphatase/ protein serine/threonine phosphatase	4.8	27.23	A	18.51	A	1.47
At2g27460	+	NA	sec23/sec24 transport family protein	0.1	46.91	A	42.4	A	1.11
At2g27470	-	NF-YB11	NF-YB11 (NUCLEAR FACTOR Y, SUBUNIT B11); transcription factor	0.1	11.19	A	20.86	A	-1.86
At2g27480	+	NA	calcium ion binding	0.2	18.04	A	37.99	A	-2.11
At2g27490	-	ATCOAE	ATCOAE; ATP binding / dephospho-CoA kinase	2	42.1	P	129.78	P	-3.08	9	4
At2g27600	+	ATSKD1	SKD1 (SUPPRESSOR OF K+ TRANSPORT GROWTH DEFECT1); ATP binding / nucleoside-triphosphatase/ nucleotide binding	23.4	183.9	P	346.45	P	-1.88	12	2
AT2G27610	-	NA	pentatricopeptide (PPR) repeat-containing protein	0.1
At2g27900	+	NA	unknown protein	1.9	51.78	A	40.46	A	1.28	2	0
At2g27920	-	SCPL51	SCPL51 (SERINE CARBOXYPEPTIDASE-LIKE 51); serine-type carboxypeptidase	0	31.15	A	46.06	A	-1.48
At2g28460	+	NA	protein binding / zinc ion binding	0	36.74	P	17.2	A	2.14
At2g28470	-	BGAL8	BGAL8 (beta-galactosidase 8); beta-galactosidase/ catalytic/ cation binding / sugar binding	0.1	46.3	P	29.66	A	1.56
At2g28670	-, enclosed in AT2G28671	NA	disease resistance-responsive family protein / fibroin-related	0	38.19	A	28.39	A	1.35
AT2G28671	+	NA	unknown protein	0
At2g29180	+	NA	unknown protein	0.4	362.14	P	27.37	A	13.23
AT2G29190	-	APUM2	APUM2 (Arabidopsis Pumilio 2); RNA binding / binding	0.1
At2g29410	+	ATMTPB1	MTPB1 (METAL TOLERANCE PROTEIN B1); efflux transmembrane transporter/ inorganic anion transmembrane transporter/ zinc ion transmembrane transporter	28.6	16.72	A	1022.39	P	-61.15	8	2
At2g29420	-	ATGSTU7	ATGSTU7 (ARABIDOPSIS THALIANA GLUTATHIONE S-TRANSFERASE TAU 7); glutathione transferase	0.8	39.47	A	33.87	A	1.17
AT2G29525	+	NA	NA	1.9						0	0
At2g29530	-	TIM10	mitochondrial import inner membrane translocase (TIM10)	0.7	7.22	A	91.27	P	-12.65
At2g29760	+	OTP81	pentatricopeptide (PPR) repeat-containing protein	0	38.23	A	16.97	A	2.25
AT2G29770	-	NA	kelch repeat-containing F-box family protein	0
At2g30600	+	NA	BTB/POZ domain-containing protein	0.3	104.56	P	45.34	A	2.31
AT2G30615	-	NA	NA	0.1
At2g30690	W/A,+	NA	unknown protein	54.2	28.48	A	366.28	P	-12.86	60	10
At2g30695	W/A,-	NA	NA	0.2	18.25	P	5.48	A	3.33
AT2G30760	-	NA	unknown protein	0
AT2G30766	+	NA	unknown protein	0
AT2G30820	+	NA	unknown protein	0
AT2G30830	-	NA	2-oxoglutarate-dependent dioxygenase, putative	0
At2g30950	+	FTSH2	VAR2 (VARIEGATED 2); ATP-dependent peptidase/ ATPase/ metallopeptidase/ zinc ion binding	1.1	343.9	P	54.7	P	6.29	8	6
At2g30960	-	NA	unknown protein	0	29.48	A	27.56	A	1.07
At2g31380	+	STH	STH; protein domain specific binding / transcription factor/ zinc ion binding	0.1	28.44	A	37.58	A	-1.32
At2g31390	-	NA	pfkB-type carbohydrate kinase family protein	1.7	24.43	A	194.49	P	-7.96
AT2G31560	+	NA	unknown protein	0.4
At2g31570	-	ATGPX2	ATGPX2 (GLUTATHIONE PEROXIDASE 2); glutathione peroxidase	0.5	258.86	P	34.65	A	7.47
At2g31790	W/A,+	NA	UDP-glucoronosyl/UDP-glucosyl transferase family protein	1.1	76.59	A	55.1	A	1.39
At2g31800	W/A,-	NA	ankyrin protein kinase, putative	251.1	19.14	A	1481.79	P	-77.42	56	22
At2g31820	W/A,+	NA	ankyrin repeat family protein	1.3	11.76	A	10.09	P	1.17
At2g31830	W/A,-	NA	endonuclease/exonuclease/phosphatase family protein	282.7	32.93	A	1002.71	P	-30.45	112	28
At2g31880	+	EVR	leucine-rich repeat transmembrane protein kinase, putative	0	18.72	A	16.66	A	1.12
At2g31890	-	ATRAP	RAP	0	39.9	A	35.27	A	1.13
AT2G32470	+	NA	F-box family protein-related	0
At2g32480	-	ARASP	membrane-associated zinc metalloprotease, putative	0	50.91	P	61.84	A	-1.21
AT2G32645	-	NA	unknown protein	0
AT2G32650	+	NA	NA	0
At2g32800	+	AP4.3A	AP4.3A; ATP binding / protein kinase/ protein serine/threonine kinase/ protein tyrosine kinase	0.3	15.46	A	16.67	A	-1.08
At2g32810	-	BGAL9	BGAL9 (Beta galactosidase 9); beta-galactosidase/ catalytic/ cation binding / sugar binding	0.3	48.86	A	39.52	A	1.24
At2g33390	+	NA	unknown protein	27.2	725.48	P	681.42	P	1.06	8	0
AT2G33400	-	NA	unknown protein	9.8
At2g33450	W/A,+	NA	50S ribosomal protein L28, chloroplast (CL28)	31.8	9.76	A	34.72	A	-3.56	10	2
At2g33460	W/A,-	RIC1	RIC1 (ROP-INTERACTIVE CRIB MOTIF-CONTAINING PROTEIN 1); protein binding	558.1	82.37	A	3137.09	P	-38.09	375	94
At2g33520	+	NA	NA	0.3	570.05	P	52.75	P	10.81
At2g33530	-	scpl46	scpl46 (serine carboxypeptidase-like 46); serine-type carboxypeptidase	0	35.93	A	29.17	A	1.23
At2g33620	+	NA	DNA-binding family protein / AT-hook protein 1 (AHP1)	1.3	183.36	P	135.64	P	1.35	0	0
At2g33630	-	NA	3-beta hydroxysteroid dehydrogenase/isomerase family protein	1.1	25.86	A	35.81	A	-1.38
AT2G33793	+	NA	unknown protein	0
AT2G33796	-, enclosed in AT2G33793	NA	NA	0
At2g33845	+	NA	DNA-binding protein-related	0.1	25.07	A	35.42	A	-1.41
AT2G33847	-	NA	unknown protein	0
AT2G34170	+	NA	unknown protein	0.1
AT2G34180	-	ATWL2	CIPK13 (CBL-INTERACTING PROTEIN KINASE 13); ATP binding / kinase/ protein kinase/ protein serine/threonine kinase	0.3
AT2G34380	+	NA	NA	0.9
AT2G34390	-	NIP2;1	NIP2;1 (NOD26-LIKE INTRINSIC PROTEIN 2;1); lactate transmembrane transporter/ water channel	0.1
AT2G34410	+	NA	O-acetyltransferase family protein	0.5	43.38	P	26.22	A	1.65
AT2G34420	-	LHB1B2	LHB1B2; chlorophyll binding	0.2
At2g34460	+	NA	flavin reductase-related	0	27.52	A	29.31	A	-1.07
At2g34470	-	PSKF109	UREG (UREASE ACCESSORY PROTEIN G); ATP binding / metal ion binding / nickel ion binding / nucleotide binding	0.2	34	A	38.2	A	-1.12
At2g34560	+	NA	katanin, putative	0	16.05	A	18.73	A	-1.17
At2g34570	-	MEE21	MEE21 (maternal effect embryo arrest 21)	0	35.39	A	27.87	A	1.27
At2g34780	+	EMB1611	MEE22 (MATERNAL EFFECT EMBRYO ARREST 22)	0.1	26.53	A	29.35	A	-1.11
AT2G34790	-	EDA28	MEE23 (MATERNAL EFFECT EMBRYO ARREST 23); FAD binding / catalytic/ electron carrier/ oxidoreductase	1.6						10	14
AT2G34910	+	NA	unknown protein	0.1
At2g34920	-	EDA18	EDA18 (embryo sac development arrest 18); protein binding / zinc ion binding	3.1	14.98	A	160.7	P	-10.73	2	0
At2g35410	+	NA	33 kDa ribonucleoprotein, chloroplast, putative / RNA-binding protein cp33, putative	0.6	22.15	A	27.21	A	-1.23
AT2G35420	-	NA	zinc finger (C3HC4-type RING finger) family protein	1.3						0	0
AT2G35658	+	NA	unknown protein	2.4						0	2
AT2G35660	-	CTF2A	CTF2A; monooxygenase/ oxidoreductase	0.5
AT2G35670	+	FIE2	FIS2 (FERTILIZATION INDEPENDENT SEED 2); transcription factor	0.2
At2g35680	-	NA	dual specificity protein phosphatase family protein	30.9	44.7	P	149.62	P	-3.35	24	4
AT2G35765	+	NA	unknown protein	1971.2						395	98
AT2G35770	-	scpl28	scpl28 (serine carboxypeptidase-like 28); serine-type carboxypeptidase	28.3						10	0
At2g36010	+	ATE2FA	E2F3 (E2F TRANSCRIPTION FACTOR 3); DNA binding / transcription factor	2.6	55.9	P	61.3	A	-1.1
At2g36020	-	HVA22J	HVA22J (HVA22-LIKE PROTEIN J)	2850.8	2364.26	P	6360.95	P	-2.69	1394	320
AT2G36026	+	NA	NA	0
AT2G36030	-, enclosed in AT2G36026	NA	unknown protein	0
AT2G36090	+	NA	F-box family protein	0
At2g36100	-	NA	integral membrane family protein	0	32.62	A	19.38	A	1.68
AT2G36355	+	NA	unknown protein	0
At2g36360	-	NA	kelch repeat-containing protein	0.1	46.7	A	57.15	A	-1.22
AT2G36580	+	NA	pyruvate kinase, putative	1.7						0	2
At2g36590	-	ATPROT3	ProT3 (PROLINE TRANSPORTER 3); L-proline transmembrane transporter/ amino acid transmembrane transporter	0.2	18.4	A	47.8	A	-2.6
At2g36850	+	ATGSL08	GSL8 (GLUCAN SYNTHASE-LIKE 8); 1,3-beta-glucan synthase/ transferase, transferring glycosyl groups	4	40.45	P	174.32	P	-4.31	2	4
AT2G36854	-	NA	unknown protein	0.1
At2g36990	W/A,-	ATSIG6	SIGF (RNA POLYMERASE SIGMA-SUBUNIT F); DNA binding / DNA-directed RNA polymerase/ sigma factor/ transcription factor	7.5	16.1	A	106.35	P	-6.61	0	2
AT2G37000	W/A,+	NA	TCP family transcription factor, putative	2.4
At2g37330	+	ALS3	ALS3 (ALUMINUM SENSITIVE 3)	0.2	94.45	A	44.98	A	2.1
At2g37340	-	ATRSZ33	RSZ33; nucleic acid binding / nucleotide binding / zinc ion binding	13.5	407.56	P	266.49	P	1.53	0	0
At2g37480	+	NA	unknown protein	54.6	26.97	A	275.25	P	-10.2	38	8
At2g37500	-	NA	arginine biosynthesis protein ArgJ family	0.2	29.08	A	39.83	A	-1.37
AT2G37530	+	NA	unknown protein	0
At2g37540	-	NA	short-chain dehydrogenase/reductase (SDR) family protein	0.5	20.05	A	133.2	P	-6.64
At2g37650	+	NA	scarecrow-like transcription factor 9 (SCL9)	0.3	83.71	P	28.83	A	2.9
At2g37660	-	NA	binding / catalytic/ coenzyme binding	0	27.94	A	36.32	A	-1.3
AT2G37910	+	NA	cation/hydrogen exchanger, putative (CHX21)	0
At2g37920	-	emb1513	emb1513 (embryo defective 1513); copper ion transmembrane transporter	0	28.81	A	24.92	A	1.16
At2g37970	+	SOUL-1	SOUL-1; binding	1.7	108.91	P	85.08	P	1.28	2	2
At2g37975	-	NA	NA	0.3	35.64	A	58.69	P	-1.65
At2g37990	+	NA	ribosome biogenesis regulatory protein (RRS1) family protein	0.1	31.87	P	49.82	P	-1.56
At2g38000	-	NA	chaperone protein dnaJ-related	11.2	56.76	A	388.54	P	-6.85	8	0
At2g38010	+	NA	ceramidase family protein	0.2	19.38	A	31.86	P	-1.64
At2g38020	-	EMB258	VCL1 (VACUOLELESS 1)	2.9	17.97	A	80.23	P	-4.47	4	2
At2g38040	+	CAC3	CAC3; acetyl-CoA carboxylase	1.6	24.24	A	79.78	P	-3.29	4	0
At2g38050	-	ATDET2	DET2 (DE-ETIOLATED 2); sterol 5-alpha reductase	0.3	35.74	A	52.38	P	-1.47
At2g38330	+	NA	MATE efflux family protein	1	30.48	A	50.37	A	-1.65	0	0
AT2G38340	-	NA	AP2 domain-containing transcription factor, putative (DRE2B)	0.2
At2g38470	+	ATWRKY33	WRKY33; transcription factor	0.1	31.68	A	20.35	A	1.56
At2g38480	-	NA	integral membrane protein, putative	0.7	158.41	P	108.97	P	1.45
At2g38570	-	NA	NA	0.5	41.54	A	38.66	A	1.07
At2g38580	+	NA	unknown protein	4.4	30.69	A	52.23	P	-1.7	2	2
At2g38780	+	NA	unknown protein	0	24.75	A	25.67	A	-1.04
At2g38790	-	NA	unknown protein	0	32.81	A	27.8	A	1.18
AT2G39270	+	NA	adenylate kinase family protein	11.5						4	2
AT2G39280	-	NA	RAB GTPase activator	0.7
At2g39340	+	NA	SAC3/GANP family protein	9.1	399.58	P	145.83	P	2.74	8	2
At2g39350	-	NA	ABC transporter family protein	5.1	62.22	A	42.72	A	1.46
At2g39430	+	NA	disease resistance-responsive protein-related / dirigent protein-related	0	97.05	A	103.45	A	-1.07
AT2G39435	-	NA	unknown protein	1.2						4	0
At2g39470	+	PPL2	PPL2 (PsbP-like protein 2); calcium ion binding	0	23.28	A	22.37	A	1.04
At2g39480	-	PGP6	PGP6 (P-GLYCOPROTEIN 6); ATPase, coupled to transmembrane movement of substances	13.7	22.87	A	83.29	P	-3.64	8	4
AT2G39518	-	NA	NA	0
AT2G39520	+	NA	unknown protein	0
AT2G39740	+	NA	unknown protein	0.1
At2g39750	-	NA	dehydration-responsive family protein	0.4	51.2	A	135.4	P	-2.64
At2g39795	+	NA	mitochondrial glycoprotein family protein / MAM33 family protein	0	48.67	A	38.11	A	1.28
AT2G39800	-	ATP5CS	P5CS1 (DELTA1-PYRROLINE-5-CARBOXYLATE SYNTHASE 1); delta1-pyrroline-5-carboxylate synthetase	2.7						2	2
At2g39910	+	NA	binding	0	35.87	A	57.49	A	-1.6
At2g39920	-	NA	acid phosphatase class B family protein	0	20.22	A	15.75	A	1.28
AT2G39975	+	NA	NA	0
At2g39980	-	NA	transferase family protein	0.1	98.06	P	52.62	A	1.86
At2g40765	+	NA	unknown protein	12.2	13.15	A	142.38	P	-10.83	4	4
At2g40770	-	NA	ATP binding / DNA binding / helicase/ nucleic acid binding / protein binding / zinc ion binding	0.7	34.87	A	38.21	A	-1.1
At2g40810	+	ATATG18C	AtATG18c	0.4	91.24	A	106.02	P	-1.16
AT2G40815	-	NA	NA	0
AT2G40850	W/A,+	ATPI4K GAMMA 1	phosphatidylinositol 3- and 4-kinase family protein	2038.7						915	206
AT2G40860	W/A,-	NA	protein kinase family protein / protein phosphatase 2C ( PP2C) family protein	14.8
At2g40880	+	ATCYSA	ATCYSA (CYSTATIN A); cysteine-type endopeptidase inhibitor	0.3	47.54	P	40.08	P	1.19
At2g40890	-	CYP98A3	CYP98A3 (cytochrome P450, family 98, subfamily A, polypeptide 3); monooxygenase/ p-coumarate 3-hydroxylase	0	64.16	P	25.71	A	2.5
At2g41110	+	ATCAL5	CAM2 (CALMODULIN 2); calcium ion binding / protein binding	159.2	4.65	A	772.44	P	-166.02	64	12
At2g41120	-	NA	unknown protein	22.5	21.75	A	18.08	A	1.2	0	0
At2g41490	+	GPT	GPT (UDP-GLCNAC%3ADOLICHOL+PHOSPHATE+GLCNAC-1-P+TRANSFERASE); UDP-N-acetylglucosamine-dolichyl-phosphate N-acetylglucosaminephosphotransferase	15	100.33	A	553.9	P	-5.52	2	0
At2g41500	-	EMB2776	EMB2776; nucleotide binding	0.4	46.38	P	77	A	-1.66
At2g41590	+	NA	unknown protein	5.1	32.79	A	84.39	P	-2.57	14	16
AT2G41600	-	NA	NA	1.3
At2g41610	+	NA	unknown protein	0	46.55	A	24.91	A	1.87
At2g41620	-	NA	nucleoporin interacting component family protein	8.9	53.43	P	143.7	P	-2.69	1029	328
AT2G41670	+	NA	GTP-binding family protein	0
At2g41680	-	NTRC	NTRC (NADPH-DEPENDENT THIOREDOXIN REDUCTASE C); thioredoxin-disulfide reductase	0.1	66.68	P	16.83	A	3.96
At2g41705	+	NA	camphor resistance CrcB family protein	0.1	34.97	A	28.09	A	1.24
At2g41710	-	NA	ovule development protein, putative	0	32.51	A	38.02	A	-1.17
At2g41950	+	NA	unknown protein	0	20.31	A	22.19	A	-1.09
At2g41960	-	NA	unknown protein	9.1	86.92	P	93.54	P	-1.08	8	0
AT2G42150	+	NA	DNA-binding bromodomain-containing protein	0.2
At2g42160	-	NA	zinc finger (ubiquitin-hydrolase) domain-containing protein	3	33.45	A	41.45	A	-1.24	8	0
At2g42220	+	NA	rhodanese-like domain-containing protein	0.7	21.48	A	28.22	A	-1.31
AT2G42230	-	NA	tubulin-specific chaperone C-related	21.8						8	0
At2g42270	+	NA	U5 small nuclear ribonucleoprotein helicase, putative	27.9	194.06	P	500.3	P	-2.58	12	8
At2g42280	-	NA	basic helix-loop-helix (bHLH) family protein	0.4	28.83	A	25.92	A	1.11
At2g42320	+	NA	nucleolar protein gar2-related	0.1	57.57	P	42.51	A	1.35
At2g42330	-	NA	D111/G-patch domain-containing protein	13.9	466.19	P	117.21	P	3.98	6	4
AT2G42780	+	NA	NA	53						10	10
At2g42790	-	CSY3	CSY3 (citrate synthase 3); citrate (SI)-synthase	35.1	126.59	P	73.61	P	1.72	4	4
At2g43160	+	NA	epsin N-terminal homology (ENTH) domain-containing protein	294.5	22.66	A	886.44	P	-39.12	84	24
At2g43180	-	NA	catalytic	3.5	29.16	A	26.92	A	1.08
AT2G43340	+	NA	unknown protein	0.1
At2g43350	-	ATGPX3	ATGPX3 (GLUTATHIONE PEROXIDASE 3); glutathione peroxidase	0.4	17.94	A	29.62	A	-1.65
At2g43400	+	ETFQO	ETFQO (electron-transfer flavoprotein:ubiquinone oxidoreductase); catalytic/ electron carrier/ electron-transferring-flavoprotein dehydrogenase	0.7	28.71	A	55.82	A	-1.94
AT2G43410	-	FPA	FPA; RNA binding	26.8						30	2
At2g43550	+	NA	trypsin inhibitor, putative	0	12.67	A	12.06	A	1.05
At2g43560	-	NA	immunophilin / FKBP-type peptidyl-prolyl cis-trans isomerase family protein	0	12.11	A	12.36	A	-1.02
At2g43630	+	NA	NA	0.3	32.01	A	133.44	P	-4.17
At2g43640	-	NA	signal recognition particle 14 kDa family protein / SRP14 family protein	2.6	2013.49	P	245.83	P	8.19	4	0
At2g43790	+	ATMAPK6	ATMPK6 (ARABIDOPSIS THALIANA MAP KINASE 6); MAP kinase/ kinase	132.5	493.66	P	686.62	P	-1.39	44	16
AT2G43795	-	NA	unknown protein	3.3
AT2G43840	+	UGT74F1	UDP-glucoronosyl/UDP-glucosyl transferase family protein	0
At2g43850	-	NA	ankyrin protein kinase, putative (APK1)	0.4	60.69	A	77.54	A	-1.28
At2g44100	+	AT-GDI1	ATGDI1 (ARABIDOPSIS THALIANA GUANOSINE NUCLEOTIDE DIPHOSPHATE DISSOCIATION INHIBITOR 1); RAB GDP-dissociation inhibitor	0.1	29.78	A	32.49	A	-1.09
AT2G44110	-	ATMLO15	MLO15 (MILDEW RESISTANCE LOCUS O 15); calmodulin binding	0
AT2G44130	+, enclosed in AT2G44140	NA	kelch repeat-containing F-box family protein	2.3
AT2G44140	-	NA	autophagy 4a (APG4a)	8.8						4	4
At2g44350	+	ATCS	ATCS; ATP binding / ATP citrate synthase/ citrate (SI)-synthase	31.7	480.87	P	808.77	P	-1.68	12	0
At2g44360	-	NA	unknown protein	0.4	30.17	A	51.38	A	-1.7
AT2G44750	+	TPK2	TPK2 (Thiamin pyrophosphokinase 2); thiamin diphosphokinase	3.5						4	2
At2g44760	-	NA	unknown protein	0.3	146.83	A	129.66	A	1.13
At2g44850	+	NA	unknown protein	4.1	137.66	P	159.15	P	-1.16	4	0
At2g44860	-	NA	60S ribosomal protein L24, putative	0.3	31.55	A	50.45	P	-1.6
AT2G45360	+	NA	unknown protein	0.3
AT2G45380	-	NA	NA	3.5						26	76
At2g45530	+	NA	zinc finger (C3HC4-type RING finger) family protein	0.1	26.41	A	27.65	A	-1.05
At2g45540	-	NA	WD-40 repeat family protein / beige-related	14.7	136.77	P	93.94	P	1.46	14	6
At2g45720	+	NA	armadillo/beta-catenin repeat family protein	0	139.82	A	66.79	A	2.09
At2g45730	-	NA	eukaryotic initiation factor 3 gamma subunit family protein	1.8	1655.75	P	157.13	P	10.54
At2g45790	+	ATPMM	PMM (PHOSPHOMANNOMUTASE); phosphomannomutase	83.8	16.12	A	78.49	P	-4.87	0	2
At2g45800	-	NA	LIM domain-containing protein	1843.7	38.7	A	9533.08	P	-246.36	853	142
AT2G45840	+	NA	NA	0
At2g45850	-	NA	DNA-binding family protein	0	30.11	A	26.03	A	1.16
At2g45990	+	NA	unknown protein	5.1	24.54	A	35.12	A	-1.43
At2g46000	-	NA	unknown protein	8.5	94.17	P	89.5	P	1.05	0	0
AT2G46100	+	NA	unknown protein	0.4	17.58	A	30.36	A	-1.73
AT2G46110	-	KPHMT1	KPHMT1 (KETOPANTOATE HYDROXYMETHYLTRANSFERASE 1); 3-methyl-2-oxobutanoate hydroxymethyltransferase	0.1
At2g46225	+	ABIL1	ABIL1 (Abi-1-like 1)	0	32.64	A	34.05	A	-1.04
At2g46230	-	NA	NA	0.1	38.96	A	61.57	P	-1.58
At2g46380	+	NA	unknown protein	1.4	145.16	A	132.25	A	1.1
At2g46390	-	NA	unknown protein	17.9	80.51	P	252.12	P	-3.13	22	2
AT2G46535	+	NA	unknown protein	0
At2g46540	-	NA	unknown protein	6.1	435.71	P	497.78	P	-1.14	0	0
At2g46600	+	NA	calcium-binding protein, putative	0.8	523.5	P	53.81	P	9.73
At2g46610	-	NA	arginine/serine-rich splicing factor, putative	0.6	115.75	P	51.44	P	2.25
At2g46910	+	NA	plastid-lipid associated protein PAP / fibrillin family protein	9.8	508.46	P	209.51	P	2.43
AT2G46915	-	NA	unknown protein	10.3	15.57	A	22.13	P	-1.42	10	4
At2g47170	+	ARF1A1C	ARF1A1C; GTP binding / phospholipase activator/ protein binding	82.3	1452.27	P	1266.49	P	1.15	2	2
At2g47180	-	AtGolS1	AtGolS1 (Arabidopsis thaliana galactinol synthase 1); transferase, transferring glycosyl groups / transferase, transferring hexosyl groups	0.3	36.67	A	71.08	A	-1.94
At2g47320	+	NA	peptidyl-prolyl cis-trans isomerase cyclophilin-type family protein	1	363.22	P	213.44	P	1.7
At2g47330	-	NA	DEAD/DEAH box helicase, putative	31.7	77.68	A	251.67	P	-3.24	6	2
At2g47380	+	NA	cytochrome c oxidase subunit Vc family protein / COX5C family protein	7.6	987.95	P	590.54	P	1.67	2	2
At2g47390	-	NA	serine-type endopeptidase/ serine-type peptidase	1.3	39.57	A	38.79	P	1.02
At2g47470	+	ATPDI11	UNE5 (UNFERTILIZED EMBRYO SAC 5); protein disulfide isomerase	2.9	31.49	A	714.29	P	-22.68	2	0
AT2G47480	-	NA	unknown protein	0.1
At2g47550	+	NA	pectinesterase family protein	2.9	53.88	P	192.38	P	-3.57	8	4
AT2G47560	-	NA	zinc finger (C3HC4-type RING finger) family protein	0
At2g47690	+	NA	NADH-ubiquinone oxidoreductase-related	3.1	39.85	P	38.4	P	1.04
At2g47700	-	RFI2	zinc finger (C3HC4-type RING finger) family protein	67.1	186.41	P	491.68	P	-2.64	54	16
At2g47780	+	NA	rubber elongation factor (REF) protein-related	0.1	109.66	P	36.51	A	3
At2g47790	-	NA	transducin family protein / WD-40 repeat family protein	0.5	1104.16	P	104.59	A	10.56
At2g47980	+	ATSCC3	SCC3 (SISTER-CHROMATID COHESION PROTEIN 3); binding	2.9	134.18	P	133.61	P	1	2	0
At2g47990	-	EDA13	SWA1 (SLOW WALKER1); nucleotide binding	0.3	170.8	P	33.18	A	5.15
At2g48070	+	RPH1	RPH1 (RESISTANCE TO PHYTOPHTHORA 1)	11.6	213.38	P	282.54	P	-1.32	2	2
AT2G48075	-	NA	unknown protein	1.7
At3g01350	+	NA	proton-dependent oligopeptide transport (POT) family protein	0.7	16.44	A	42.92	P	-2.61
At3g01360	-	NA	unknown protein	0.7	24.7	A	33.39	P	-1.35
At3g01440	+	NA	oxygen evolving enhancer 3 (PsbQ) family protein	1	16.24	A	20.52	A	-1.26
AT3G01450	-	NA	binding	0.1
At3g01460	+	ATMBD9	MBD9; DNA binding / methyl-CpG binding	1.1	72.98	P	58.84	P	1.24	2	0
AT3G01472	-	CPuORF33	CPuORF33 (Conserved peptide upstream open reading frame 33)	0
AT3G01830	+	NA	calmodulin-related protein, putative	0
AT3G01840	-, enclosed in AT3G01830	NA	protein kinase family protein	0
At3g01920	+	NA	yrdC family protein	2.7	70.91	A	88.11	A	-1.24
At3g01930	-	NA	nodulin family protein	3.2	34.44	A	33	A	1.04	2	0
AT3G02030	+	NA	hydrolase, alpha/beta fold family protein	51.4						18	6
At3g02040	-	SRG3	SRG3 (senescence-related gene 3); glycerophosphodiester phosphodiesterase/ phosphoric diester hydrolase	113.7	1160.45	P	431.07	P	2.69	44	8
At3g02090	+	MPPBETA	mitochondrial processing peptidase beta subunit, putative	21.4	241.29	P	562.31	P	-2.33	2	6
AT3G02100	-	NA	UDP-glucoronosyl/UDP-glucosyl transferase family protein	0.1
At3g02560	+	NA	40S ribosomal protein S7 (RPS7B)	1.1	16.83	A	209.12	P	-12.43
At3g02570	-	MEE31	MEE31 (MATERNAL EFFECT EMBRYO ARREST 31); mannose-6-phosphate isomerase	26.1	3956.3	P	471.12	P	8.4	8	2
At3g02690	+	NA	integral membrane family protein	5.6	21.08	A	35.41	A	-1.68
At3g02700	-	NA	NC domain-containing protein	54.3	1141.93	P	433.51	P	2.63	6	0
At3g02740	W/A,+	NA	aspartyl protease family protein	0	33.33	A	38.41	P	-1.15	2 (IGR)	4 (IGR)
At3g02750	W/A,-	NA	protein phosphatase 2C family protein / PP2C family protein	19.3	29.73	A	182	P	-6.12	6	10
At3g02910	+	NA	NA	39.4	44.64	A	548.5	P	-12.29	32	4
At3g02920	-	ATRPA32B	replication protein-related	8.3	2080.47	P	131.65	P	15.8
At3g03320	+	NA	NA	1.4	24.12	A	127.81	P	-5.3	4	0
At3g03330	-	NA	short-chain dehydrogenase/reductase (SDR) family protein	0.6	45.3	A	36.35	P	1.25
At3g03640	+	BGLU25	BGLU25 (BETA GLUCOSIDASE 25); catalytic/ cation binding / hydrolase, hydrolyzing O-glycosyl compounds	0.1	22.31	A	32.6	A	-1.46
AT3G03650	-	EDA5	EDA5 (embryo sac development arrest 5); catalytic	0.9
At3g03910	+	GDH3	GDH3 (GLUTAMATE DEHYDROGENASE 3); binding / catalytic/ oxidoreductase/ oxidoreductase, acting on the CH-NH2 group of donors, NAD or NADP as acceptor	0	89.31	A	84.84	A	1.05
At3g03920	-	NA	Gar1 RNA-binding region family protein	0	139.18	P	65.06	P	2.14
At3g04550	+	NA	unknown protein	0.7	34.24	A	48.97	A	-1.43
At3g04560	-	NA	unknown protein	3.2	27.64	A	96.14	P	-3.48	4	0
At3g04630	W/A,+	WDL1	WDL1	464.8	19.99	A	2196.15	P	-109.84	165	24
At3g04640	W/A,-	NA	glycine-rich protein	0.7	309.04	P	138.36	P	2.23
At3g04790	+	NA	ribose 5-phosphate isomerase-related	0.9	58.52	A	191.34	P	-3.27
AT3G04800	-, enclosed in At3g04790	ATTIM23-3	ATTIM23-3; P-P-bond-hydrolysis-driven protein transmembrane transporter/ protein transporter	0.1
At3g04810	+	ATNEK2	ATNEK2 (NIMA-RELATED KINASE 2); ATP binding / kinase/ protein kinase/ protein serine/threonine kinase	14.7	86.08	P	133.42	P	-1.55	12	2
At3g04820	-	NA	pseudouridine synthase	0.1	15.51	A	21.89	A	-1.41
At3g04870	+	PDE181	ZDS (ZETA-CAROTENE DESATURASE); carotene 7,8-desaturase	0	40.53	A	34.93	A	1.16
At3g04880	-	DRT102	DRT102 (DNA-DAMAGE-REPAIR/TOLERATION 2)	0	24.31	A	20.72	A	1.17
At3g05010	+	NA	transmembrane protein, putative	1.4	172.82	P	166.91	P	1.04	2	0
At3g05020	-	ACP	ACP1 (acyl carrier protein 1); acyl carrier	1.2	13.08	A	33.37	A	-2.55
AT3G05080	+, enclosed in At3g05090	NA	unknown protein	0.3
At3g05090	-	LRS1	transducin family protein / WD-40 repeat family protein	3.6	58.19	A	124.33	A	-2.14	10	4
AT3G05380	+	ALY2	DNA binding / transcription factor	0
AT3G05390	-	NA	unknown protein	0
At3g05740	+	RECQI1	RECQI1 (Arabidopsis RecQ helicase l1); ATP binding / ATP-dependent helicase/ helicase/ nucleic acid binding	1.3	40.19	A	40.75	P	-1.01	0	0
AT3G05741	-	NA	enzyme inhibitor/ pectinesterase	0
At3g05760	+	NA	nucleic acid binding / zinc ion binding	8.3	191.42	P	330.38	P	-1.73	0	0
AT3G05770	-	NA	unknown protein	0.6
AT3G05870	+	APC11	APC11; protein binding / ubiquitin-protein ligase/ zinc ion binding	1.7						0	0
At3g05880	-	RCI2A	RCI2A (RARE-COLD-INDUCIBLE 2A)	0.1	38.01	P	52.32	P	-1.38
At3g06150	W/A, -	NA	unknown protein	342.8	672.43	P	2720.81	P	-4.05	66	8
AT3G06160	W/A, +	NA	transcriptional factor B3 family protein	25.1						10 (GR)	0 (GR)
At3g06560	+	PAPS3	polynucleotide adenylyltransferase/ protein binding	33.1	19.05	A	335.28	P	-17.6	20	4
At3g06570	-	NA	kelch repeat-containing F-box family protein	10.7	432.63	P	244.6	P	1.77
At3g06780	+	NA	glycine-rich protein	62.4	173.05	P	207.88	P	-1.2	34	8
At3g06790	-	NA	plastid developmental protein DAG, putative	1.4	152.24	P	52.28	P	2.91
At3g06950	+	NA	tRNA pseudouridine synthase family protein	0	23.12	P	22.13	A	1.04
At3g06960	-	PDE320	PDE320 (PIGMENT DEFECTIVE 320)	0	35.1	A	49.87	A	-1.42
At3g07080	+	NA	membrane protein	4.7	775.82	P	165.47	P	4.69
At3g07090	-	NA	unknown protein	24.5	9118.02	P	1911.36	P	4.77	18	2
AT3G07120	+	NA	zinc finger (C3HC4-type RING finger) family protein	38.5						18	0
At3g07130	-	ATPAP15	PAP15 (PURPLE ACID PHOSPHATASE 15); acid phosphatase/ protein serine/threonine phosphatase	1.6	1627	P	92.76	P	17.54
At3g07170	+	NA	sterile alpha motif (SAM) domain-containing protein	2.7	130.82	P	69.51	P	1.88	0	0
At3g07180	-	NA	GPI transamidase component PIG-S-related	0.3	31.43	A	43.24	A	-1.38
At3g07400	+	NA	lipase class 3 family protein	16.3	9905.96	P	936.89	P	10.57	20	6
At3g07410	-	AtRABA5b	AtRABA5b (Arabidopsis Rab GTPase homolog A5b); GTP binding	0.2	24.95	A	24.71	A	1.01
AT3G07500	+	NA	far-red impaired responsive family protein / FAR1 family protein	0.1
At3g07510	-	NA	unknown protein	0.6	33.29	A	46.18	A	-1.39
At3g07565	+	NA	DNA binding	6.6	102.88	A	162.39	P	-1.58
AT3G07568	-	NA	unknown protein	6.3						0	0
At3g07590	+	NA	small nuclear ribonucleoprotein D1, putative / snRNP core protein D1, putative / Sm protein D1, putative	0	11.73	A	18.43	A	-1.57
AT3G07600	-	NA	heavy-metal-associated domain-containing protein	0.1
At3g07690	+	NA	NAD or NADH binding / binding / catalytic/ coenzyme binding / glycerol-3-phosphate dehydrogenase (NAD+)/ oxidoreductase/ oxidoreductase, acting on CH-OH group of donors / oxidoreductase, acting on the CH-OH group of donors, NAD or NADP as acceptor	0.1	19.64	A	22.77	A	-1.16
At3g07700	-	NA	ABC1 family protein	0	21.35	A	18.31	A	1.17
At3g07990	+	SCPL27	SCPL27 (serine carboxypeptidase-like 27); serine-type carboxypeptidase	0	79.63	A	36.44	A	2.18
AT3G08000	-	NA	RNA-binding protein, putative	0
At3g08010	+	ATAB2	ATAB2; RNA binding	0	33.27	A	59.39	A	-1.79
At3g08020	-	NA	protein binding / zinc ion binding	1.2	67.97	P	45.93	P	1.48	6	2
At3g08890	+	NA	unknown protein	0.4	38.74	A	50.37	A	-1.3
AT3G08900	-	RGP	RGP3 (REVERSIBLY GLYCOSYLATED POLYPEPTIDE 3); transferase, transferring hexosyl groups	0.3
At3g09085	+	NA	unknown protein	2.4	61.19	A	107.63	P	-1.76	0	0
At3g09090	-	DEX1	DEX1 (DEFECTIVE IN EXINE FORMATION 1); calcium ion binding	0.4	61.22	A	88.83	P	-1.45
At3g09250	+	NA	DNA binding / nuclease	0	36.16	A	36.56	A	-1.01
At3g09260	-	BGLU23	PYK10; beta-glucosidase/ copper ion binding / fucosidase/ hydrolase, hydrolyzing O-glycosyl compounds	0	31.2	A	36.95	A	-1.18
At3g09300	+	ORP3B	ORP3B (OSBP(OXYSTEROL BINDING PROTEIN)-RELATED PROTEIN 3B); oxysterol binding	3.2	91.99	A	180.67	P	-1.96	4	0
At3g09310	-	NA	unknown protein	0.6	55.31	A	43.79	A	1.26
At3g09650	+	CRM3	HCF152 (HIGH CHLOROPHYLL FLUORESCENCE 152); mRNA binding	0	28.25	A	25.79	A	1.1
AT3G09660	-	MCM8	MCM8; ATP binding / DNA binding / DNA-dependent ATPase/ nucleoside-triphosphatase/ nucleotide binding	0
At3g09690	+	NA	hydrolase, alpha/beta fold family protein	0.8	20.84	A	28.51	A	-1.37
AT3G09700	-	NA	DNAJ heat shock N-terminal domain-containing protein	0
At3g10060	+	NA	immunophilin, putative / FKBP-type peptidyl-prolyl cis-trans isomerase, putative	0	19.2	A	17.48	A	1.1
At3g10070	-	TAF12	TAF12 (TBP-ASSOCIATED FACTOR 12); DNA binding / transcription initiation factor	0.7	25.42	A	33.1	A	-1.3
At3g10140	+	RECA3	RECA3 (recA homolog 3); ATP binding / DNA binding / DNA-dependent ATPase/ nucleoside-triphosphatase/ nucleotide binding	0	31.7	A	36.93	A	-1.17
AT3G10150	-	ATPAP16	PAP16 (PURPLE ACID PHOSPHATASE 16); acid phosphatase/ protein serine/threonine phosphatase	0
AT3G10220	+	NA	tubulin folding cofactor B	0.7
At3g10230	-	LYC	LYC (LYCOPENE CYCLASE); lycopene beta cyclase	6.1	37	A	98.07	P	-2.65	2	0
At3g10350	+	NA	anion-transporting ATPase family protein	4.3	1127.14	P	109.32	P	10.31
AT3G10360	-	APUM4	APUM4 (Arabidopsis Pumilio 4); RNA binding / binding	37.3	120.93	P	81.86	P	1.48	6	2
AT3G10620	+	ATNUDX26	ATNUDX26 (ARABIDOPSIS THALIANA NUDIX HYDROLASE HOMOLOG 26); bis(5'-adenosyl)-pentaphosphatase/ bis(5'-nucleosyl)-tetraphosphatase (asymmetrical)	6.9						10	2
At3g10630	-	NA	glycosyl transferase family 1 protein	2.9	40.41	A	45.17	P	-1.12
AT3G11000	+	NA	NA	0
AT3G11010	-	AtRLP34	AtRLP34 (Receptor Like Protein 34); kinase/ protein binding	0.8
At3g11560	+	NA	unknown protein	7.9	25.3	A	23.76	A	1.06
AT3G11570	-	NA	unknown protein	9.6						4	2
At3g11590	+	NA	unknown protein	0	46.99	A	24.65	A	1.91
AT3G11591	-	NA	unknown protein	0
At3g12060	W/A,+	NA	unknown protein	4.6	3485.59	P	188.25	P	18.52	8	0
At3g12070	W/A,-	AtRGTB2	geranylgeranyl transferase type II beta subunit, putative / RAB geranylgeranyltransferase beta subunit, putative	0.2	87.81	A	85.47	A	1.03
At3g12250	+	BZIP45	TGA6 (TGACG MOTIF-BINDING FACTOR 6); DNA binding / transcription factor	0	24.36	A	27.59	A	-1.13
At3g12260	-	NA	complex 1 family protein / LVR family protein	2.5	24.08	A	284.82	P	-11.83	2	0
At3g12290	W/A,+	NA	tetrahydrofolate dehydrogenase/cyclohydrolase, putative	1.5	289.82	P	115.04	P	2.52
At3g12300	W/A,-	NA	unknown protein	5.3	34.53	A	167.23	P	-4.84	0	0
At3g12480	+	NF-YC11	NF-YC11 (NUCLEAR FACTOR Y, SUBUNIT C11); DNA binding / transcription factor	1.9	284.73	P	92.26	P	3.09
At3g12490	-	ATCYS6	cysteine protease inhibitor, putative / cystatin, putative	11.4	3585.56	P	258.58	P	13.87	6	2
At3g12510	+	NA	unknown protein	115.1	14397.8	P	3897.38	P	3.69	52	16
At3g12520	-	SULTR4;2	SULTR4;2; sulfate transmembrane transporter	1.3	126.31	P	32.66	P	3.87
AT3G12545	-	NA	lipid transfer protein-related	0
At3g12550	+	NA	XH/XS domain-containing protein / XS zinc finger domain-containing protein	0.1	63.8	A	59.52	A	1.07
At3g12640	+	NA	RNA binding / nucleic acid binding / nucleotide binding	21.8	2628.15	P	283.76	P	9.26	24	2
At3g12650	-	NA	unknown protein	1.3	99.6	A	146.88	P	-1.47
At3g12740	+	ALIS1	ALIS1 (ALA-INTERACTING SUBUNIT 1); phospholipid transporter	1	36.87	A	50.63	A	-1.37	30	6
At3g12750	-	ZIP1	ZIP1 (ZINC TRANSPORTER 1 PRECURSOR); zinc ion transmembrane transporter	0	81.77	A	31.94	A	2.56
At3g13445	+	TBP1	TBP1 (TATA BINDING PROTEIN 1); DNA binding / RNA polymerase II transcription factor/ binding	4	557.45	P	113.54	P	4.91	2	0
At3g13450	-	DIN4	DIN4 (DARK INDUCIBLE 4); 3-methyl-2-oxobutanoate dehydrogenase (2-methylpropanoyl-transferring)/ catalytic	0.8	40.97	A	47.15	P	-1.15
At3g13610	+	NA	oxidoreductase, 2OG-Fe(II) oxygenase family protein	0	26.23	A	35.57	A	-1.36
At3g13620	-	NA	amino acid permease family protein	1	79.26	P	50.77	P	1.56	0	0
At3g13670	+	NA	protein kinase family protein	29.7	51.05	P	152.02	P	-2.98	10	0
At3g13672	-	NA	seven in absentia (SINA) family protein	8.9	23.06	A	30.41	A	-1.32
At3g13900	W/A,+	NA	ATPase, coupled to transmembrane movement of ions, phosphorylative mechanism	145.6	21.28	A	637.23	P	-29.94	56	8
At3g13910	W/A,-	NA	unknown protein	0.9	5.02	A	10.95	A	-2.18
At3g14100	+	NA	oligouridylate-binding protein, putative	3.6	29.4	A	99.76	P	-3.39	2	4
At3g14110	-	FLU	FLU (FLUORESCENT IN BLUE LIGHT); binding	0.1	17.17	A	15.14	A	1.13
At3g14120	+	NA	NA	0	33.86	A	42.56	P	-1.26
AT3G14130	-	NA	(S)-2-hydroxy-acid oxidase, peroxisomal, putative / glycolate oxidase, putative / short chain alpha-hydroxy acid oxidase, putative	0
At3g14270	+	NA	phosphatidylinositol-4-phosphate 5-kinase family protein	102.1	105.23	A	718.47	P	-6.83	56	4
At3g14280	-	NA	unknown protein	0.1	24.89	A	27.38	A	-1.1
AT3G14340	+, enclosed in At3g14350	NA	unknown protein	0
At3g14350	-	SRF7	SRF7 (STRUBBELIG-RECEPTOR FAMILY 7); ATP binding / protein binding / protein kinase/ protein serine/threonine kinase/ protein tyrosine kinase	0.1	19.9	A	26.08	A	-1.31
AT3G14980	-	NA	PHD finger transcription factor, putative	0.2
AT3G14981	+, enclosed in AT3G14980	NA	unknown protein	0
At3g15060	+	AtRABA1g	AtRABA1g (Arabidopsis Rab GTPase homolog A1g); GTP binding	10	31.6	A	233.74	P	-7.4
At3g15070	-	NA	zinc finger (C3HC4-type RING finger) family protein	23.6	24.86	A	124.42	P	-5	10	4
At3g15190	+	NA	chloroplast 30S ribosomal protein S20, putative	0.1	21.36	A	38.59	A	-1.81
AT3G15200	-	NA	pentatricopeptide (PPR) repeat-containing protein	0
At3g15350	+	NA	glycosyltransferase family 14 protein / core-2/I-branching enzyme family protein	0.6	33.67	A	66.17	P	-1.97
At3g15352	-	ATCOX17	ATCOX17; copper chaperone	0	24.31	A	28.47	A	-1.17
At3g15353	+	ATMT3	MT3 (METALLOTHIONEIN 3); copper ion binding	0	28.89	A	77.68	A	-2.69
AT3G15354	-	SPA3	SPA3 (SPA1-RELATED 3); protein binding / signal transducer	2.2						4	2
At3g15380	+	NA	choline transporter-related	0	34.45	A	22.45	A	1.53
At3g15390	-	SDE5	SDE5 (silencing defective 5)	0.7	67.36	P	18.06	A	3.73
At3g15450	+	NA	unknown protein	0.7	33.91	P	82.12	P	-2.42
At3g15460	-	NA	brix domain-containing protein	1.3	41.51	A	83.92	P	-2.02	0	4
AT3G15518	+	NA	unknown protein	0
At3g15520	-	NA	peptidyl-prolyl cis-trans isomerase TLP38, chloroplast / thylakoid lumen PPIase of 38 kDa / cyclophilin / rotamase	0	16.56	A	24.78	A	-1.5
AT3G15550	+	NA	unknown protein	0
At3g15570	-	NA	phototropic-responsive NPH3 family protein	0	20.14	A	14.69	A	1.37
AT3G15650	+	NA	phospholipase/carboxylesterase family protein	0
At3g15660	-	ATGRX4	GRX4 (GLUTAREDOXIN 4); metal ion binding	0.5	147.72	P	71.71	P	2.06
AT3G15870	+	NA	oxidoreductase	0.1
At3g15880	-	TPR4	protein binding	17.5	1453.43	P	232.02	P	6.26	126	30
At3g15890	+	NA	protein kinase family protein	0	36.44	A	47.96	A	-1.32
At3g15900	-	NA	unknown protein	0.1	152.77	P	31.42	A	4.86
At3g16040	+	NA	NA	314.6	11.69	A	6247.42	P	-534.33	147	30
At3g16050	-	A37	A37; protein heterodimerization	7	67.31	A	194.82	P	-2.89
At3g16130	+	ATROPGEF13	ROPGEF13; Rho guanyl-nucleotide exchange factor	0.7	27.01	A	176.5	P	-6.53
At3g16140	-	PSAH-1	PSAH-1 (photosystem I subunit H-1)	0	50.69	P	47.86	A	1.06
At3g16175	+	NA	thioesterase family protein	1.8	23.63	A	53.29	P	-2.26	0	2
At3g16180	-	NA	proton-dependent oligopeptide transport (POT) family protein	0.2	51.03	A	44.54	A	1.15
At3g16240	+	AQP1	DELTA-TIP; ammonia transporter/ methylammonium transmembrane transporter/ water channel	0	62.06	A	41.37	A	1.5
At3g16250	-	NDF4	NDF4 (NDH-DEPENDENT CYCLIC ELECTRON FLOW 1); electron carrier/ iron-sulfur cluster binding	0	11.9	A	9.7	A	1.23
At3g16370	W/A,+	NA	GDSL-motif lipase/hydrolase family protein	8.8	25.17	A	27.46	A	-1.09	8 (IGR)	0 (IGR)
At3g16380	W/A,-	PAB6	PAB6 (POLY(A) BINDING PROTEIN 6); RNA binding / translation initiation factor	79.6	7815.78	P	611.46	P	12.78	58	4
At3g16857	+	ARR1	ARR1 (ARABIDOPSIS RESPONSE REGULATOR 1); transcription factor/ two-component response regulator	0.2	15.2	A	14.48	A	1.05
At3g16860	-	COBL8	COBL8 (COBRA-LIKE PROTEIN 8 PRECURSOR)	6.7	5176.18	P	368.74	P	14.04	32	12
At3g17160	+	NA	unknown protein	0	16.1	A	29.41	P	-1.83
At3g17170	-	RFC3	RFC3 (REGULATOR OF FATTY-ACID COMPOSITION 3); structural constituent of ribosome	0	16.55	A	20.04	A	-1.21
At3g17380	+	NA	meprin and TRAF homology domain-containing protein / MATH domain-containing protein	0	19.28	A	10.22	A	1.89
At3g17390	-	MAT4	MTO3 (METHIONINE OVER-ACCUMULATOR 3); methionine adenosyltransferase	2.3	29.66	P	252.57	P	-8.52	2	12
At3g17790	+	ATACP5	PAP17; acid phosphatase/ phosphatase/ protein serine/threonine phosphatase	85.1	4248.18	P	2036.03	P	2.09	82	30
At3g17800	-	NA	NA	9.3	145.52	P	123.46	P	1.18
AT3G18620	+	NA	zinc finger (DHHC type) family protein	0.3
AT3G18630	-	ATUNG	uracil DNA glycosylase family protein	0
At3g18680	+	NA	aspartate/glutamate/uridylate kinase family protein	0	44.23	P	32.45	A	1.36
At3g18690	-	MKS1	MKS1 (MAP kinase substrate 1); protein binding	0	20.68	A	23.87	A	-1.15
At3g18860	+	NA	transducin family protein / WD-40 repeat family protein	0.5	21.97	A	43.39	A	-1.97
AT3G18870	-	NA	mitochondrial transcription termination factor-related / mTERF-related	0.1
AT3G18960	+	NA	transcriptional factor B3 family protein	0
At3g18970	-	NA	pentatricopeptide (PPR) repeat-containing protein	0	21.97	A	21.32	A	1.03
AT3G19220	W/A,+	CYO1	SCO2 (SNOWY COTYLEDON 2); protein disulfide isomerase	1.5						0 (IGR)	0 (IGR)
At3g19230	W/A,-	NA	leucine-rich repeat family protein	9.4	34.07	A	118.48	P	-3.48	4	0
AT3G19330	+	NA	polyadenylate-binding protein-related / PABP-related	0
At3g19340	-	NA	NA	3.7	424.47	P	145.95	P	2.91	66	14
At3g19480	+	NA	D-3-phosphoglycerate dehydrogenase, putative / 3-PGDH, putative	0	19.79	A	15.09	A	1.31
At3g19490	-	ATNHD1	ATNHD1; potassium:hydrogen antiporter/ sodium:hydrogen antiporter	0.4	88.16	P	49.94	P	1.77
At3g19520	+	NA	unknown protein	3	719.91	P	137.04	P	5.25	0	2
AT3G19530	-	NA	unknown protein	0
At3g19680	+	NA	unknown protein	0.2	14.03	A	26.16	A	-1.87
At3g19690	-	NA	pathogenesis-related protein, putative	6.7	15.29	A	42.43	P	-2.77	8	0
AT3G19700	+	IKU2	IKU2 (HAIKU2); ATP binding / protein binding / protein kinase/ protein serine/threonine kinase	0
At3g19710	-	BCAT4	BCAT4 (BRANCHED-CHAIN AMINOTRANSFERASE4); catalytic/ methionine-oxo-acid transaminase	0	33.34	A	27.66	A	1.21
AT3G19780	+	NA	NA	0.7
At3g19790	-	NA	unknown protein	1.8	265.05	P	109.57	P	2.42	0	2
At3g19800	+	NA	unknown protein	0	270.08	A	260.83	A	1.04
At3g19810	-	NA	unknown protein	0	20.57	A	11.17	A	1.84
At3g20220	+	NA	auxin-responsive protein, putative	944.4	41.75	A	12292.2	P	-294.42	370	66
At3g20230	-	NA	50S ribosomal protein L18 family	141.2	27.28	A	24.93	A	1.09	22	8
At3g20560	+	ATPDI12	ATPDIL5-3 (PDI-LIKE 5-3); protein disulfide isomerase	3.5	26.14	A	110.44	P	-4.22	2	6
At3g20570	-	NA	plastocyanin-like domain-containing protein	0.2	40.62	A	36.67	P	1.11
At3g20670	+	HTA13	HTA13; DNA binding	0.2	92.1	P	96.47	P	-1.05
At3g20680	-	NA	unknown protein	0	13.85	A	15.25	A	-1.1
At3g20730	+	NA	pentatricopeptide (PPR) repeat-containing protein	0.2	21.13	A	21.33	A	-1.01
At3g20740	-	FIE	FIE (FERTILIZATION-INDEPENDENT ENDOSPERM); nucleotide binding / transcription factor/ transcription regulator	0.9	60.35	A	60.25	P	1
At3g20790	+	NA	oxidoreductase family protein	15.7	39.36	A	1153.57	P	-29.3	0	0
At3g20800	-	NA	rcd1-like cell differentiation protein, putative	14.6	3361.66	P	302.23	P	11.12
AT3G20898	+	NA	unknown protein	0
AT3G20900	-	NA	unknown protein	0
At3g20910	W/A,+	NF-YA9	NF-YA9 (NUCLEAR FACTOR Y, SUBUNIT A9); specific transcriptional repressor/ transcription factor	4.1	239.8	P	100.65	P	2.38
At3g20920	W/A,-	NA	translocation protein-related	43.9	783.7	P	639.77	P	1.22	12	8
At3g21060	+	NA	transducin family protein / WD-40 repeat family protein	0.2	88.85	A	65.98	A	1.35
AT3G21070	-	ATNADK-1	NADK1 (NAD KINASE 1); NAD+ kinase/ NADH kinase/ calmodulin binding	0.1
At3g21180	W/A,+	ACA9	ACA9 (AUTOINHIBITED CA(2+)-ATPASE 9); calcium-transporting ATPase/ calmodulin binding	1994.9	57.42	P	5183.69	P	-90.28	849	198
At3g21190	W/A,-	NA	unknown protein	0.3	33.83	A	13.06	A	2.59
At3g21200	+	NA	unknown protein	7.2	6242.98	P	433.06	P	14.42	2	0
AT3G21210	-	NA	protein binding / zinc ion binding	0
AT3G21310	+	NA	unknown protein	0.7
AT3G21320	-	NA	NA	8.5						6	0
At3g21360	+	NA	electron carrier/ oxidoreductase	0.1	62.49	A	40.12	A	1.56
AT3G21370	-	BGLU19	BGLU19 (BETA GLUCOSIDASE 19); catalytic/ cation binding / hydrolase, hydrolyzing O-glycosyl compounds	0
AT3G21490	+	NA	copper-binding family protein	0.2
AT3G21500	-	DXPS1	1-deoxy-D-xylulose-5-phosphate synthase	0.1
At3g21520	+	NA	unknown protein	0.1	18.53	A	20.58	A	-1.11
AT3G21530	-	NA	endonuclease/exonuclease/phosphatase family protein	0.1
At3g21810	+	NA	zinc finger (CCCH-type) family protein	2.1	19.88	A	43.22	A	-2.17	8	2
AT3G21820	-	ATXR2	ATXR2 (HISTONE-LYSINE N-METHYLTRANSFERASE ATXR2); zinc ion binding	0.4
AT3G22183	+, enclosed in At3g22190	NA	unknown protein	0.1
At3g22190	-	IQD5	IQD5 (IQ-domain 5); calmodulin binding	0.4	164.55	P	29.04	A	5.67
At3g22200	+	GABA-T	POP2 (POLLEN-PISTIL INCOMPATIBILITY 2); 4-aminobutyrate transaminase/ 4-aminobutyrate:pyruvate transaminase	6.2	724.18	P	456.17	P	1.59	2	4
At3g22210	-	NA	unknown protein	0.8	16.96	A	15.59	A	1.09
At3g22480	+	PDF2	prefoldin-related KE2 family protein	0.1	128.67	A	42.12	A	3.06
AT3G22490	-	NA	late embryogenesis abundant protein, putative / LEA protein, putative	0
At3g22520	W/A,+	NA	unknown protein	0.8	27.6	A	35.88	A	-1.3
At3g22530	W/A,-	NA	unknown protein	21.7	84.41	P	133.98	P	-1.59	0	4
At3g22620	+	NA	protease inhibitor/seed storage/lipid transfer protein (LTP) family protein	0	29.63	A	29.96	A	-1.01
At3g22630	-	PBD1	PBD1 (20S PROTEASOME BETA SUBUNIT D1); peptidase/ threonine-type endopeptidase	0.5	15.8	A	94.99	P	-6.01
AT3G22942	+	AGG2	AGG2 (G-PROTEIN GAMMA SUBUNIT 2)	0.2
At3g22950	-	ATARFC1	ATARFC1 (ADP-ribosylation factor C1); GTP binding	6.3	130.6	P	228.34	P	-1.75	10	0
At3g23070	+	ATCFM3A	RNA binding	0	11.41	A	11.21	A	1.02
At3g23080	-	NA	NA	0.1	157.1	P	53.65	P	2.93
AT3G24020	+	NA	disease resistance-responsive family protein	0
At3g24030	-	NA	hydroxyethylthiazole kinase family protein	0.4	25.2	A	69.72	A	-2.77
At3g24190	+	NA	ABC1 family protein	0.1	29.17	A	17.4	A	1.68
At3g24200	-	NA	FAD binding / monooxygenase/ oxidoreductase/ oxidoreductase, acting on paired donors, with incorporation or reduction of molecular oxygen, NADH or NADPH as one donor, and incorporation of one atom of oxygen	14	5996.36	P	473.41	P	12.67	8	0
At3g24500	+	ATMBF1C	MBF1C (MULTIPROTEIN BRIDGING FACTOR 1C); DNA binding / transcription coactivator/ transcription factor	0.5	453.02	P	90.84	P	4.99
At3g24503	-	ALDH1A	ALDH2C4; 3-chloroallyl aldehyde dehydrogenase/ aldehyde dehydrogenase (NAD)/ coniferyl-aldehyde dehydrogenase	0	28.02	A	27.5	A	1.02
AT3G24715	W/A,+	NA	ATP binding / protein kinase/ protein serine/threonine kinase/ protein tyrosine kinase	627.9						204	44
AT3G24730	W/A,-	NA	catalytic	18.5						34 (GR)	4 (GIR)
AT3G25550	+	NA	F-box family protein	0
At3g25560	-	NIK2	NIK2 (NSP-INTERACTING KINASE 2); ATP binding / protein binding / protein kinase/ protein serine/threonine kinase	0	41.15	A	26.18	A	1.57
At3g25910	+	NA	zinc ion binding	19.9	33.75	A	480.6	P	-14.24	28	6
At3g25920	-	RPL15	RPL15; structural constituent of ribosome	0.4	75.74	P	43.48	P	1.74
At3g26400	W/A,+	EIF4B1	EIF4B1; translation initiation factor	8.8	38.56	P	123.5	P	-3.2	4	2
At3g26410	W/A,-	NA	methyltransferase/ nucleic acid binding	0.2	55.8	A	24.84	A	2.25
At3g26470	+	NA	NA	0	16.93	A	14.72	A	1.15
At3g26480	-	NA	transducin family protein / WD-40 repeat family protein	0	59.57	A	71.6	P	-1.2
At3g26680	+	ATSNM1	SNM1 (SENSITIVE TO NITROGEN MUSTARD 1)	3.8	803.86	P	55.42	P	14.5
At3g26690	-	ATNUDT13	ATNUDX13 (ARABIDOPSIS THALIANA NUDIX HYDROLASE HOMOLOG 13); bis(5'-adenosyl)-pentaphosphatase/ hydrolase	29.6	18.26	A	2252.08	P	-123.35	14	2
AT3G26840	+	NA	esterase/lipase/thioesterase family protein	0.1
AT3G26850	-	NA	NA	0.1
At3g27110	+	NA	peptidase M48 family protein	0.4	23.36	A	21.36	A	1.09
AT3G27120	-	NA	ATP binding / ATPase/ nucleoside-triphosphatase/ nucleotide binding	0.4
At3g27170	+	ATCLC-B	CLC-B (CHLORIDE CHANNEL B); anion channel/ voltage-gated chloride channel	0.5	18	A	21.87	A	-1.21
AT3G27180	-	NA	unknown protein	1	41.17	A	51.72	P	-1.26	0	0
AT3G27415	+	NA	unknown protein	182.8						38	6
AT3G27416	-	NA	unknown protein	168.7						32	6
AT3G27750	+	NA	NA	0.5
At3g27770	-	NA	unknown protein	2.4	37.09	A	259.97	P	-7.01	0	0
AT3G27809	-	NA	unknown protein	0
AT3G27810	+	ATMYB21	ATMYB21 (ARABIDOPSIS THALIANA MYB DOMAIN PROTEIN 21); DNA binding / transcription factor	1
At3g28730	+	ATHMG	ATHMG (ARABIDOPSIS THALIANA HIGH MOBILITY GROUP); transcription factor	21.3	9095.62	P	1439.27	P	6.32	22	8
At3g28740	-	CYP81D1	CYP81D1; electron carrier/ heme binding / iron ion binding / monooxygenase/ oxygen binding	0	23.27	A	27.18	A	-1.17
AT3G28880	+	NA	protein binding	0
AT3G28890	-	AtRLP43	AtRLP43 (Receptor Like Protein 43); kinase/ protein binding	0
At3g29320	+	NA	glucan phosphorylase, putative	0.2	13.32	A	42.38	P	-3.18
AT3G29330	-	NA	unknown protein	0.1
At3g30380	W/A,+	NA	NA	45.6	12.82	A	79.07	P	-6.17	10 (IGR)	2 (IGR)
At3g30390	W/A,-	NA	amino acid transporter family protein	48.4	84.78	P	560.85	P	-6.62	20	4
At3g43920	+	ATDCL3	ribonuclease III family protein	0.1	41	A	27.74	A	1.48
AT3G43930	-	NA	NA	0.5
At3g45010	+	scpl48	scpl48 (serine carboxypeptidase-like 48); serine-type carboxypeptidase	2.5	1724.01	P	109.55	P	15.74	0	0
AT3G45020	-	NA	50S ribosomal protein-related	0.2
AT3G45290	+	ATMLO3	MLO3 (MILDEW RESISTANCE LOCUS O 3); calmodulin binding	0
At3g45300	-	ATIVD	IVD (ISOVALERYL-COA-DEHYDROGENASE); ATP binding / isovaleryl-CoA dehydrogenase	6.4	24.16	A	196.37	P	-8.13	2	2
At3g45590	+	ATSEN1	ATSEN1 (SPLICING ENDONUCLEASE 1); nuclease/ nucleic acid binding / tRNA-intron endonuclease	0.2	733.79	P	60.74	P	12.08
At3g45600	-	TET3	TET3 (TETRASPANIN3)	0	16.09	P	16.29	A	-1.01
At3g45850	-	NA	kinesin motor protein-related	0.1	43.55	P	49.85	P	-1.14
AT3G45851	+	NA	unknown protein	0
At3g45970	+	ATEXLA1	ATEXLA1 (ARABIDOPSIS THALIANA EXPANSIN-LIKE A1)	0	17.14	A	16.42	A	1.04
At3g45980	-	H2B	HTB9; DNA binding	0.1	25.87	A	38.19	A	-1.48
At3g46220	+	NA	unknown protein	1.2	375.42	P	89.32	P	4.2	0	2
At3g46230	-	ATHSP17.4	ATHSP17.4	0.4	7854.55	P	1516.06	P	5.18
At3g46290	+	HERK1	protein kinase, putative	0	25.39	A	25.84	A	-1.02
AT3G46300	-	NA	unknown protein	0
At3g46520	W/A,+	ACT12	ACT12 (ACTIN-12); structural constituent of cytoskeleton	783.6	30.03	A	1765.31	P	-58.78	152	30
At3g46530	W/A,-	RPP13	RPP13 (RECOGNITION OF PERONOSPORA PARASITICA 13); ATP binding	4.3	15.91	A	19.42	A	-1.22
At3g46930	W/A,+	NA	protein kinase family protein	8.6	2417.19	P	450.95	P	5.36	20	0
At3g46940	W/A,-	DUT1	deoxyuridine 5'-triphosphate nucleotidohydrolase family	3	111.53	P	24.49	P	4.55
AT3G46950	+	NA	mitochondrial transcription termination factor-related / mTERF-related	0.2
At3g46960	-	NA	ATP binding / ATP-dependent helicase/ helicase/ hydrolase, acting on acid anhydrides, in phosphorus-containing anhydrides / nucleic acid binding	2.6	2110.63	P	148.64	P	14.2	2	4
AT3G46990	+	NA	unknown protein	0.1
At3g47000	-	NA	glycosyl hydrolase family 3 protein	1.5	1694.23	P	117.29	P	14.44	2	0
At3g47295	+	NA	unknown protein	0	12.35	A	14.48	A	-1.17
AT3G47300	-	SELT	SELT (SELT-LIKE PROTEIN PRECURSOR); selenium binding	0
At3g47440	+	TIP5;1	TIP5;1 (tonoplast intrinsic protein 5;1); urea transmembrane transporter/ water channel	212.2	23229.8	P	6118.93	P	3.8	66	26
At3g47450	-	ATNOA1	NOA1 (NO ASSOCIATED 1); GTPase/ nitric-oxide synthase	4.9	15.01	A	12.11	A	1.24
AT3G47460	+	ATSMC2	ATSMC2; transporter	0
At3g47470	-	CAB4	LHCA4 (LIGHT-HARVESTING CHLOROPHYLL-PROTEIN COMPLEX I SUBUNIT A4); chlorophyll binding	0.3	28.64	A	45.95	P	-1.6
At3g47550	+	NA	zinc finger (C3HC4-type RING finger) family protein	5.3	38.94	A	120.06	P	-3.08	8	0
At3g47560	-	NA	esterase/lipase/thioesterase family protein	0	12.48	A	13.8	A	-1.11
AT3G47580	+	NA	leucine-rich repeat transmembrane protein kinase, putative	0
At3g47590	-	NA	esterase/lipase/thioesterase family protein	0.2	14.71	A	78.2	P	-5.32
At3g47660	+	NA	Ran GTPase binding / chromatin binding / zinc ion binding	35.2	31.46	A	257.36	P	-8.18	6	6
At3g47670	-	NA	enzyme inhibitor/ pectinesterase/ pectinesterase inhibitor	3.2	126.3	A	55.78	A	2.26
AT3G47720	+	SRO4	SRO4 (SIMILAR TO RCD ONE 4); NAD+ ADP-ribosyltransferase	0.5
At3g47730	-	ATATH1	ATATH1; ATPase, coupled to transmembrane movement of substances / transporter	127.1	756.49	P	811.28	P	-1.07	42	8
At3g47800	+	NA	aldose 1-epimerase family protein	5.4	15.61	A	192.52	P	-12.33
At3g47810	-	ATVPS29	MAG1 (MAIGO 1); hydrolase/ protein serine/threonine phosphatase	12	278.87	P	272.56	P	1.02	0	0
AT3G47950	+	AHA4	AHA4; ATPase/ hydrogen-exporting ATPase, phosphorylative mechanism	0.1
At3g47960	-	NA	proton-dependent oligopeptide transport (POT) family protein	0.3	78.84	P	37.38	A	2.11
At3g48190	+	ATATM	ATM (ATAXIA-TELANGIECTASIA MUTATED); 1-phosphatidylinositol-3-phosphate 5-kinase	0.4	90.3	P	49.71	A	1.82
AT3G48195	-	NA	phox (PX) domain-containing protein	5.2						4	2
AT3G48320	+	CYP71A21	CYP71A21; electron carrier/ heme binding / iron ion binding / monooxygenase/ oxygen binding	0
AT3G48330	-	ATPIMT1	PIMT1 (PROTEIN-L-ISOASPARTATE METHYLTRANSFERASE 1); protein-L-isoaspartate (D-aspartate) O-methyltransferase	0.2
At3g49180	+	RID3	RID3 (ROOT INITIATION DEFECTIVE 3); nucleotide binding	0.1	93.42	A	139.48	A	-1.49
AT3G49190	-	NA	condensation domain-containing protein	0
AT3G49550	+	NA	unknown protein	0.4
AT3G49551	-	NA	unknown protein	0
At3g49850	+	ATTRB3	TRB3 (TELOMERE REPEAT BINDING FACTOR 3); DNA binding / double-stranded telomeric DNA binding / protein homodimerization/ single-stranded telomeric DNA binding / transcription factor	0.9	11.27	A	32.08	A	-2.85
At3g49860	-	ATARLA1B	ATARLA1B (ADP-ribosylation factor-like A1B); GTP binding	3	25.42	A	332.83	P	-13.09	10	4
At3g49890	+	NA	unknown protein	0	24.49	A	14.77	A	1.66
AT3G49900	-	NA	BTB/POZ domain-containing protein	0
At3g50430	+	NA	unknown protein	0.3	108.14	P	86.97	P	1.24
At3g50440	-	ATMES10	MES10 (METHYL ESTERASE 10); hydrolase/ hydrolase, acting on ester bonds / methyl jasmonate esterase	0	22.3	A	24.59	A	-1.1
At3g50850	-	NA	unknown protein	2.8	29.43	A	41.02	P	-1.39	2	0
At3g50860	+	NA	clathrin adaptor complex small chain family protein	1.1	20.59	A	24.52	A	-1.19
At3g50950	+	NA	disease resistance protein (CC-NBS-LRR class), putative	0.7	16.45	A	22.28	A	-1.35
At3g50960	-	PLP3a	PLP3a (Phosducin-like protein 3 homolog); beta-tubulin binding	2.3	186.86	P	242.89	P	-1.3	0	4
At3g51300	W/A,+	ARAC11	ROP1 (RHO-RELATED PROTEIN FROM PLANTS 1); GTP binding / GTPase activating protein binding / GTPase/ protein binding	513.1	156.41	P	7520.2	P	-48.08	169	18
At3g51310	W/A,-	VPS35C	VPS35C (VPS35 HOMOLOG C)	2	70.54	P	49.42	P	1.43	32 (IGR)	4 (IGR)
At3g51390	+	NA	zinc finger (DHHC type) family protein	3.7	81.92	P	213.96	P	-2.61	38	20
AT3G51400	-	NA	unknown protein	0.6
At3g51520	+	NA	diacylglycerol acyltransferase family	1.3	29.16	A	67.29	P	-2.31	0	4
At3g51530	-	NA	F-box family protein	0.8	1005.47	P	64.05	A	15.7
At3g51870	W/A,+	NA	binding / transporter	4.3	19	A	115.35	P	-6.07	16 (IGR)	2 (IGR)
At3g51880	W/A,-	HMGB1	HMGB1 (HIGH MOBILITY GROUP B 1); DNA binding / chromatin binding / structural constituent of chromatin / transcription factor	26	246.1	P	134.76	P	1.83	18	4
At3g52030	+	NA	F-box family protein / WD-40 repeat family protein	3.2	31.47	A	372.94	P	-11.85	4	0
At3g52040	-	NA	unknown protein	0.6	23.41	A	51.95	P	-2.22
At3g52080	W/A,+	chx28	chx28 (cation/hydrogen exchanger 28); monovalent cation:proton antiporter	52.1	34.44	A	1147.67	P	-33.33	46	2
At3g52090	W/A,-	ATRPB13.6	NRPB11; DNA binding / DNA-directed RNA polymerase	0.7	27.24	A	25.41	A	1.07
AT3G52105	+	NA	unknown protein	1.7
At3g52110	-	NA	unknown protein	2	1025.49	P	82.83	A	12.38	2	2
At3g52120	+	NA	SWAP (Suppressor-of-White-APricot)/surp domain-containing protein / D111/G-patch domain-containing protein	11.6	52.7	A	54.3	A	-1.03	6	0
AT3G52130	-	NA	protease inhibitor/seed storage/lipid transfer protein (LTP) family protein	0.1
AT3G52210	+	NA	mRNA capping enzyme family protein	1.3	47.4	A	50.22	A	-1.06
At3g52220	-	NA	unknown protein	10.6	2883.23	P	708.94	P	4.07	0	2
AT3G52250	W/A,+	NA	DNA binding / transcription factor	9.3						203	46
At3g52260	W/A,-	NA	pseudouridine synthase family protein	0.5	31.82	A	27.11	A	1.17
At3g52380	+	CP33	CP33; RNA binding	0	41.66	A	35.22	A	1.18
At3g52390	-	NA	tatD-related deoxyribonuclease family protein	0.2	81.18	P	38.85	P	2.09
At3g52590	+	EMB2167	UBQ1 (UBIQUITIN EXTENSION PROTEIN 1); protein binding / structural constituent of ribosome	19.6	173.74	P	389.12	P	-2.24
At3g52600	-	AtcwINV2	AtcwINV2 (Arabidopsis thaliana cell wall invertase 2); hydrolase, hydrolyzing O-glycosyl compounds	2139.7	45.62	A	9551.92	P	-209.39	688	160
At3g52850	+	ATELP	VSR1 (VACUOLAR SORTING RECEPTOR HOMOLOG 1); amino-terminal vacuolar sorting propeptide binding	0.5	48.53	A	85.46	P	-1.76
AT3G52860	-	NA	unknown protein	0.1
AT3G52900	+	NA	unknown protein	0
AT3G52905	-	NA	DNA binding / hydrolase, acting on ester bonds / nuclease/ nucleic acid binding / recombinase	0
At3g53090	+	UPL7	UPL7; ubiquitin-protein ligase	1.3	58.75	P	70.08	P	-1.19	28	6
At3g53100	-	NA	GDSL-motif lipase/hydrolase family protein	0.3	31.48	A	33.83	A	-1.07
At3g53110	+	LOS4	LOS4 (LOW EXPRESSION OF OSMOTICALLY RESPONSIVE GENES 4); ATP-dependent helicase/ RNA helicase/ RNA-dependent ATPase	1.1	23.52	A	54.9	P	-2.33	4	0
AT3G53120	-	VPS37-1	VPS37-1	0.5
AT3G53235	+, enclosed in At3g53240	NA	unknown protein	0.1
At3g53240	-	AtRLP45	AtRLP45 (Receptor Like Protein 45); protein binding	0.9	58.62	A	70.17	P	-1.2
AT3G53530	+	NA	heavy-metal-associated domain-containing protein	0.1
At3g53540	-	NA	unknown protein	0.9	162.51	P	30.12	P	5.4
At3g54050	+	HCEF1	fructose-1,6-bisphosphatase, putative / D-fructose-1,6-bisphosphate 1-phosphohydrolase, putative / FBPase, putative	0	12.81	A	17.46	A	-1.36
At3g54060	-	NA	unknown protein	0.1	233.64	P	45.14	P	5.18
At3g54080	+	NA	sugar binding	0.1	35.9	A	34.28	A	1.05
AT3G54085	-	NA	NA	0.1
At3g54110	+	ATPUMP1	PUMP1 (PLANT UNCOUPLING MITOCHONDRIAL PROTEIN 1); binding / oxidative phosphorylation uncoupler	33.7	224.01	P	1015.98	P	-4.54	12	0
At3g54120	-	NA	reticulon family protein (RTNLB12)	1.6	27.28	A	18.4	A	1.48
At3g54240	W/A,+	NA	hydrolase, alpha/beta fold family protein	465.8	89.13	A	4605.6	P	-51.68	155	30
At3g54250	W/A,-	NA	mevalonate diphosphate decarboxylase, putative	2.8	74.33	A	104.76	P	-1.41	111 (IGR)	26 (IGR)
AT3G54450	+	NA	transporter	0.2
AT3G54460	-	NA	SNF2 domain-containing protein / helicase domain-containing protein / F-box family protein	18.1						24	6
AT3G54490	+	RPB5E	RPB5E (RNA POLYMERASE II FIFTH LARGEST SUBUNIT, E); DNA binding / DNA-directed RNA polymerase	0
At3g54500	-	NA	NA	0.6	24.6	A	29.85	A	-1.21
AT3G54740	W/A,+	NA	unknown protein	396.9						152	42
At3g54750	W/A,-	NA	unknown protein	9.8	10089	P	898.86	P	11.22
At3g54870	+	ARK1	MRH2 (MORPHOGENESIS OF ROOT HAIR 2); actin binding / microtubule binding / microtubule motor	0.4	52.2	P	42.43	P	1.23
AT3G54880	-	NA	unknown protein	317.1						69	20
At3g55030	+	PGPS2	PGPS2 (phosphatidylglycerolphosphate synthase 2); CDP-alcohol phosphatidyltransferase/ CDP-diacylglycerol-glycerol-3-phosphate 3-phosphatidyltransferase	21.1	26.21	A	107.47	P	-4.1	8	0
At3g55040	-	GSTL2	GSTL2	0.8	42.72	P	31.08	P	1.37
AT3G55310	+	NA	binding / catalytic/ oxidoreductase	0
At3g55320	-	PGP20	PGP20 (P-GLYCOPROTEIN 20); ATPase, coupled to transmembrane movement of substances	1.9	35.6	P	22.33	A	1.59	8	0
At3g55390	+	NA	integral membrane family protein	0.2	29.74	A	38.31	A	-1.29
At3g55400	-	OVA1	OVA1 (OVULE ABORTION 1); ATP binding / aminoacyl-tRNA ligase/ methionine-tRNA ligase/ nucleotide binding	53.2	22.7	A	705.85	P	-31.09	16	4
At3g55470	+	NA	C2 domain-containing protein	0.2	19.35	A	15.6	A	1.24
At3g55480	-	NA	adaptin family protein	1.1	34.05	A	71.73	P	-2.11	0	0
At3g55520	+	NA	immunophilin, putative / FKBP-type peptidyl-prolyl cis-trans isomerase, putative	1.5	193.42	P	34.86	A	5.55
At3g55530	-	SDIR1	SDIR1 (SALT- AND DROUGHT-INDUCED RING FINGER1); protein binding / ubiquitin-protein ligase/ zinc ion binding	4	20.04	A	61.75	P	-3.08	0	0
At3g55830	+	EPC1	EPC1 (ECTOPICALLY PARTING CELLS); UDP-glucosyltransferase/ transferase, transferring glycosyl groups	0.2	103.52	P	48.69	A	2.13
At3g55840	-	NA	NA	0.1	96.02	P	35.3	A	2.72
At3g55910	+	NA	unknown protein	0.3	617.51	P	66.35	P	9.31
At3g55920	-	NA	peptidyl-prolyl cis-trans isomerase, putative / cyclophilin, putative / rotamase, putative	0.3	65.77	P	40.79	A	1.61
AT3G56030	+	NA	NA	0
At3g56040	-	UGP3	UGP3 (UDP-GLUCOSE PYROPHOSPHORYLASE 3)	0.2	20.94	A	17.47	A	1.2
AT3G56180	+	NA	unknown protein	585.1						329	92
AT3G56190	-	ALPHA-SNAP2	ALPHA-SNAP2 (ALPHA-SOLUBLE NSF ATTACHMENT PROTEIN 2); binding / soluble NSF attachment protein	39.1						10	8
At3g56310	+	NA	alpha-galactosidase, putative / melibiase, putative / alpha-D-galactoside galactohydrolase, putative	1.1	58.28	P	69.36	P	-1.19
AT3G56320	-	NA	nucleotidyltransferase family protein	7.6						6	0
AT3G56450	+	ALPHA-SNAP1	ALPHA-SNAP1; binding / soluble NSF attachment protein	0.1
At3g56460	-	NA	oxidoreductase, zinc-binding dehydrogenase family protein	1.2	27.21	A	92.47	P	-3.4	112	56
AT3G56470	+	NA	F-box family protein	0
At3g56480	-	NA	myosin heavy chain-related	0	27.42	A	45.84	A	-1.67
AT3G56500	+	NA	serine-rich protein-related	0
At3g56510	-	NA	TBP-binding protein, putative	0	22.07	A	23.67	A	-1.07
At3g56740	+	NA	ubiquitin-associated (UBA)/TS-N domain-containing protein	0.8	121.22	P	52.44	P	2.31
At3g56750	-	NA	unknown protein	0.2	31.01	A	49.62	A	-1.6
At3g56900	+	NA	aladin-related / adracalin-related	0.2	162.68	P	44.74	A	3.64
At3g56910	-	PSRP5	PSRP5 (PLASTID-SPECIFIC 50S RIBOSOMAL PROTEIN 5)	0	21.26	A	49.95	A	-2.35
At3g56940	+	ACSF	CRD1 (COPPER RESPONSE DEFECT 1); DNA binding / magnesium-protoporphyrin IX monomethyl ester (oxidative) cyclase	1.3	45.92	A	51.94	A	-1.13
At3g56950	-	SIP2	SIP2;1; transporter	62.6	40.18	A	1320.27	P	-32.86	14	8
At3g57340	+	NA	DNAJ heat shock N-terminal domain-containing protein	11.3	35.7	A	116.22	P	-3.26
AT3G57350	-	NA	NA	0.1
At3g57700	+, enclosed in AT3G57710	NA	protein kinase, putative	1.6	15.33	A	94.29	P	-6.15
AT3G57710	-	NA	protein kinase family protein	2.1						12	6
AT3G58130	+	NA	N-acetylglucosaminyl-phosphatidylinositol de-N-acetylase-related	3
At3g58140	-	NA	phenylalanyl-tRNA synthetase class IIc family protein	0.6	35.47	A	46.25	A	-1.3
AT3G58490	W/A,+	NA	phosphatidic acid phosphatase family protein / PAP2 family protein	1017.7						161	46
AT3G58500	W/A,-	EP7	PP2A-3 (PROTEIN PHOSPHATASE 2A-3); protein serine/threonine phosphatase	66.2						36 (IGR)	8 (IGR)
At3g58510	+	NA	DEAD box RNA helicase, putative (RH11)	85.2	36.46	A	316.48	P	-8.68	28	14
AT3G58520	-	NA	ubiquitin thiolesterase	0.4
At3g58540	+	NA	unknown protein	0.1	372.94	P	34.97	P	10.67
At3g58550	-	NA	protease inhibitor/seed storage/lipid transfer protein (LTP) family protein	0	31.57	A	21.74	A	1.45
AT3G58590	+	NA	pentatricopeptide (PPR) repeat-containing protein	0
At3g58600	-	NA	NA	0	21.68	A	29.97	A	-1.38
At3g58710	+	ATWRKY69	WRKY69; transcription factor	0	62.18	A	56.26	A	1.11
AT3G58720	-	NA	zinc finger (C3HC4-type RING finger) family protein	0
AT3G58780	+	AGL1	SHP1 (SHATTERPROOF 1); DNA binding / protein binding / transcription factor	0
At3g58790	-	GAUT15	GAUT15 (Galacturonosyltransferase 15); polygalacturonate 4-alpha-galacturonosyltransferase/ transferase, transferring glycosyl groups / transferase, transferring hexosyl groups	0	38.26	A	32.27	A	1.19
AT3G59030	+	ATTT12	TT12 (TRANSPARENT TESTA 12); antiporter/ solute:hydrogen antiporter/ transmembrane transporter/ transporter	0
At3g59040	-	NA	pentatricopeptide (PPR) repeat-containing protein	0	37.36	A	29.8	A	1.25
At3g59110	+	NA	protein kinase family protein	0	138.9	A	359.11	A	-2.59
AT3G59120	-	NA	DC1 domain-containing protein	0
At3g59300	+	NA	unknown protein	11	188.68	A	214.53	P	-1.14	8	2
AT3G59310	-	NA	unknown protein	3.3
At3g59940	+	NA	kelch repeat-containing F-box family protein	0.6	355.89	P	47.89	A	7.43
At3g59950	-	NA	autophagy 4b (APG4b)	0.6	96.27	P	39.89	A	2.41
At3g60340	+	NA	palmitoyl protein thioesterase family protein	7.2	2137.86	P	257.12	P	8.31
At3g60350	-	NA	armadillo/beta-catenin repeat family protein / F-box family protein	20.3	20.46	A	117.65	P	-5.75	4	4
AT3G60730	+	NA	pectinesterase family protein	0
At3g60740	-	CHO	TTN1 (TITAN 1); tubulin binding	0.7	215.59	P	60.54	P	3.56
At3g60810	+	NA	unknown protein	0	26.92	A	32.09	A	-1.19
At3g60820	-	PBF1	PBF1; peptidase/ threonine-type endopeptidase	0.6	116.27	A	120.71	P	-1.04
At3g60910	+	NA	catalytic/ methyltransferase	0.2	25.4	A	37.17	A	-1.46
AT3G60920	-	NA	beige/BEACH domain-containing protein	7.1						0	2
At3g61080	+	NA	fructosamine kinase family protein	0.1	97.36	P	27.02	A	3.6
AT3G61090	-	NA	unknown protein	0
At3g61160	+	NA	shaggy-related protein kinase beta / ASK-beta (ASK2)	5174.2	90.94	P	19182.9	P	-210.93	1374	318
At3g61170	-	NA	pentatricopeptide (PPR) repeat-containing protein	226.5	39.09	P	58.98	P	-1.51	67	22
At3g61220	+	NA	short-chain dehydrogenase/reductase (SDR) family protein	2.1	25.76	A	36.94	P	-1.43
At3g61230	-	NA	LIM domain-containing protein	270	22.22	A	2156.16	P	-97.02	128	28
AT3G61300	+	NA	C2 domain-containing protein	0.1
At3g61310	-	NA	DNA-binding family protein	0	42.97	A	40.33	A	1.07
At3g61350	+	SKIP4	SKIP4 (SKP1 INTERACTING PARTNER 4)	0.1	25.2	A	35.75	P	-1.42
At3g61360	-	NA	pentatricopeptide (PPR) repeat-containing protein	0.2	142.13	A	140.18	A	1.01
AT3G61370	+	NA	unknown protein	0
At3g61380	-	NA	unknown protein	1.6	20.1	A	71.99	P	-3.58	4	0
AT3G61560	W/A,+	NA	reticulon family protein (RTNLB6)	60.2						26	12
At3g61570	W/A,-	GC3	GDAP1 (GRIP-RELATED ARF-BINDING DOMAIN-CONTAINING ARABIDOPSIS PROTEIN 1); protein binding	1.4	37.34	A	58.31	P	-1.56
At3g62010	+	NA	unknown protein	14.3	33.48	A	319.7	P	-9.55	18	2
At3g62020	-	GLP10	GLP10 (GERMIN-LIKE PROTEIN 10); manganese ion binding / nutrient reservoir	1	69.44	P	62.4	A	1.11
At3g62030	+	ROC4	peptidyl-prolyl cis-trans isomerase, chloroplast / cyclophilin / rotamase / cyclosporin A-binding protein (ROC4)	0.9	1905.15	P	132.63	P	14.36
At3g62040	-	NA	catalytic/ hydrolase	0	18.94	A	13.93	A	1.36
At3g62080	+	NA	SNF7 family protein	0.7	111.11	P	26.05	A	4.27
AT3G62090	-	PIF6	PIL2 (PHYTOCHROME INTERACTING FACTOR 3-LIKE 2); protein binding / transcription factor	0
At3g62190	W/A,+	NA	DNAJ heat shock N-terminal domain-containing protein	22.7	25.19	A	677.19	P	-26.88	10	2
AT3G62200	W/A,-	NA	NA	12
At3g62580	+	NA	NA	1.3	21.2	A	30.98	P	-1.46
At3g62590	-	NA	lipase class 3 family protein	7.9	125.19	P	280.52	P	-2.24	153	42
AT3G62830	+	ATUXS2	AUD1; UDP-glucuronate decarboxylase/ catalytic/ dTDP-glucose 4,6-dehydratase	27.8						10	2
At3g62840	-	NA	NA	0.7	27.36	A	38.19	P	-1.4
AT3G63030	+	MBD4	MBD4; DNA binding / DNA demethylase/ methyl-CpG binding	1.3						0	0
AT3G63040	-	NA	unknown protein	0
At3g63130	+	ATRANGAP1	RANGAP1 (RAN GTPASE ACTIVATING PROTEIN 1); RAN GTPase activator/ protein binding	6.3	582.64	P	67.88	P	8.58	8	2
At3g63140	-	CSP41A	CSP41A (CHLOROPLAST STEM-LOOP BINDING PROTEIN OF 41 KDA); mRNA binding / poly(U) binding	2.6	165.61	P	44.72	P	3.7
AT3G63300	W/A,+	NA	phosphoinositide binding	0.9
At3g63310	W/A,-	BIL4	glutamate binding	7	268.6	P	318.62	P	-1.19	4	0
At3g63400	+	NA	peptidyl-prolyl cis-trans isomerase cyclophilin-type family protein	0.2	58.09	P	44.42	P	1.31
At3g63410	-	APG1	APG1 (ALBINO OR PALE GREEN MUTANT 1); 2-methyl-6-phytyl-1,4-benzoquinone methyltransferase/ S-adenosylmethionine-dependent methyltransferase/ methyltransferase	0.1	68.62	A	33.29	A	2.06
At3g63470	+	scpl40	scpl40 (serine carboxypeptidase-like 40); serine-type carboxypeptidase	4.9	490.42	P	58.42	A	8.4	2	0
AT3G63480	-	NA	kinesin heavy chain, putative	0.3
At3g63490	+	NA	ribosomal protein L1 family protein	1.8	46.45	A	48.66	A	-1.05
At3g63500	-	NA	unknown protein	36.1	45.2	A	316.62	P	-7	16	0
At4g00100	W/A,+	ATRPS13A	ATRPS13A (ARABIDOPSIS THALIANA RIBOSOMAL PROTEIN S13A); structural constituent of ribosome	1	46.62	P	181.46	P	-3.89
At4g00110	W/A,-	GAE3	GAE3 (UDP-D-GLUCURONATE 4-EPIMERASE 3); UDP-glucuronate 4-epimerase/ catalytic	239.6	31.92	A	1743.73	P	-54.62	97	10
At4g00360	+	ATT1	CYP86A2 (CYTOCHROME P450 86 A2); fatty acid (omega-1)-hydroxylase/ oxygen binding	0.3	47.89	A	64.67	A	-1.35
At4g00370	-	ANTR2	ANTR2; inorganic phosphate transmembrane transporter/ organic anion transmembrane transporter	0.5	324.34	P	54.77	A	5.92
At4g00490	+	BAM2	BAM2 (BETA-AMYLASE 2); beta-amylase	0.2	35.16	A	40.83	A	-1.16
At4g00500	-	NA	lipase class 3 family protein / calmodulin-binding heat-shock protein-related	0	51.57	A	37.62	A	1.37
At4g00660	+	ATRH8	DEAD/DEAH box helicase, putative	5.9	961.21	P	90.95	P	10.57	12	6
AT4G00670	-	NA	DNA binding	0.3
At4g00750	+	NA	dehydration-responsive family protein	0.2	23.34	A	18.63	A	1.25
AT4G00752	-	NA	UBX domain-containing protein	1.5
At4g00760	-	APRR8	APRR8 (PSEUDO-RESPONSE REGULATOR 8); transcription regulator/ two-component response regulator	1.8	91.33	A	89.55	P	1.02
AT4G00770	+, enclosed in At4g00760	NA	unknown protein	0.8
At4g00830	W/A,+	NA	RNA recognition motif (RRM)-containing protein	7.8	254.54	P	98.76	P	2.58
AT4G00840	W/A,-	NA	zinc ion binding	19.2	35.2	P	160.72	P	-4.57	4	4
At4g01026	+	PYL7	unknown protein	0.1	32.64	P	18.16	A	1.8
At4g01030	-	NA	pentatricopeptide (PPR) repeat-containing protein	0.1	32.47	A	32	A	1.01
AT4G01328	-	NA	unknown protein	0
At4g01330	+	NA	ATP binding / kinase/ protein kinase/ protein serine/threonine kinase/ protein tyrosine kinase	0.1	22.95	A	40.58	A	-1.77
At4g01570	+	NA	pentatricopeptide (PPR) repeat-containing protein	17.4	19.99	A	20.44	A	-1.02
At4g01575	-	NA	serine protease inhibitor, Kazal-type family protein	256.2	7570.42	P	6095.34	P	1.24	54	4
At4g01660	+	ATABC1	ATABC1 (ARABIDOPSIS THALIANA ABC TRANSPORTER 1); transporter	47.8	67.25	P	1027.37	P	-15.28	42	0
AT4G01670	-	NA	unknown protein	0.6
At4g01690	+	HEMG1	PPOX; protoporphyrinogen oxidase	4.8	99.95	P	255.08	P	-2.55	6	2
At4g01700	-	NA	chitinase, putative	0.2	22.34	A	19.59	A	1.14
AT4G01790	+	NA	ribosomal protein L7Ae/L30e/S12e/Gadd45 family protein / ribonuclease P-related	0
At4g01800	-	NA	preprotein translocase secA subunit, putative	0.4	68.06	P	34.52	A	1.97
AT4G01895	+	NA	systemic acquired resistance (SAR) regulator protein NIMIN-1-related	0.1
At4g01897	-	NA	unknown protein	0.3	27.1	A	24.32	A	1.11
AT4G01935	+	NA	unknown protein	3.7
At4g01940	-	AtCNFU1	NFU1; structural molecule	6.8	32.46	A	38.06	A	-1.17	6	2
At4g02200	+	NA	drought-responsive family protein	0.3	230.14	P	209.77	A	1.1
At4g02210	-	NA	unknown protein	0.1	49.39	A	40.03	A	1.23
At4g02400	+	NA	NA	0.2	34.49	P	32.13	P	1.07
AT4G02405	-	NA	unknown protein	0
At4g02610	+	NA	tryptophan synthase, alpha subunit, putative	1.9	28.1	A	35.47	P	-1.26
At4g02620	-	NA	vacuolar ATPase subunit F family protein	40.9	68.38	P	1636.64	P	-23.94	6	2
AT4G02700	+	SULTR3;2	SULTR3;2 (sulfate transporter 3;2); sulfate transmembrane transporter	0
At4g02710	-	NA	kinase interacting family protein	0.1	16.63	A	27.36	A	-1.65
At4g02880	+	NA	unknown protein	52.6	2751.93	P	399.58	P	6.89	16	2
At4g02890	-	UBQ14	UBQ14; protein binding	122.8	4442.12	P	4237.53	P	1.05	126	38
At4g03070	+	AOP	AOP1; oxidoreductase, acting on paired donors, with incorporation or reduction of molecular oxygen, 2-oxoglutarate as one donor, and incorporation of one atom each of oxygen into both donors	0	21.13	A	17.36	A	1.22
At4g03080	-	BSL1	kelch repeat-containing serine/threonine phosphoesterase family protein	0	27.18	A	28.15	A	-1.04
At4g03140	+	NA	binding / catalytic/ oxidoreductase	0	31.51	A	27.98	A	1.13
At4g03150	-	NA	unknown protein	0	13.78	A	13.66	A	1.01
At4g03180	+	NA	unknown protein	0	51.36	A	36.73	A	1.4
At4g03190	-	AFB1	GRH1 (GRR1-LIKE PROTEIN 1); auxin binding / protein binding / ubiquitin-protein ligase	0	19.98	A	24.92	A	-1.25
AT4G03330	+	ATSYP123	SYP123 (SYNTAXIN OF PLANTS 123); SNAP receptor	0
At4g03340	-	NA	glycosyltransferase family 14 protein / core-2/I-branching enzyme family protein	0	42.13	A	34.68	A	1.21
AT4G03505	-	NA	NA	0
At4g03510	+	ATRMA1	RMA1; protein binding / ubiquitin-protein ligase/ zinc ion binding	0.3	45.87	P	16.14	A	2.84
At4g03610	W/A,+	NA	unknown protein	2.3	80.51	A	70.77	A	1.14	36 (IGR)	12 (IGR)
At4g03620	W/A,-	NA	myosin heavy chain-related	87.1	21.78	A	2323.58	P	-106.66	52	14
At4g04320	+	NA	malonyl-CoA decarboxylase family protein	7.6	141.63	P	171.22	P	-1.21
At4g04330	-	NA	unknown protein	0.8	102.74	A	83.84	A	1.23
At4g04460	+	NA	aspartyl protease family protein	0	21.78	A	27.2	A	-1.25
At4g04470	-	PMP22	PMP22	0.2	41.23	A	55.81	A	-1.35
At4g04610	+	APR	APR1 (APS REDUCTASE 1); adenylyl-sulfate reductase	194.3	1460.32	P	2507.93	P	-1.72	84	6
AT4G04614	-	NA	unknown protein	0.2
At4g04860	+	DER2.2	DER2.2 (DERLIN-2.2)	6.1	84.42	P	145.42	P	-1.72	137	40
At4g04870	-	CLS	CLS (CARDIOLIPIN SYNTHASE); cardiolipin synthase/ phosphatidyltransferase	0.3	68.77	P	88.16	P	-1.28
At4g04930	+	DES-1-LIKE	DES-1-LIKE; oxidoreductase/ sphingolipid delta-4 desaturase	1182.5	22.75	A	7369	P	-323.9	573	118
At4g04940	-	NA	transducin family protein / WD-40 repeat family protein	27.8	21.34	A	60.18	P	-2.82	24	6
AT4G04972	W/A,+	NA	NA	1
At4g04980	W/A,-	ATK5	ATK5 (ARABIDOPSIS THALIANA KINESIN 5); microtubule motor	252.4	20.21	A	2219.49	P	-109.8	134	32
At4g05190	+	CRK25	protein kinase family protein	0.3	27.86	A	21.38	A	1.3
AT4G05200	-	ATMFDX1	adrenodoxin-like ferredoxin 2	0
At4g05450	+	NA	F-box family protein (FBL20)	1	51.33	A	106.16	P	-2.07
At4g05460	-	NA	NA	2	890.98	P	106.41	P	8.37	4	0
AT4G06598	+	NA	ubiquitin family protein	25.6						22	2
AT4G06599	-			0.9
At4g08320	+	NA	tetratricopeptide repeat (TPR)-containing protein	6.5	24.54	A	87.08	P	-3.55	2	0
At4g08330	-	NA	unknown protein	2.1	569.15	P	95.51	P	5.96
AT4G08580	+	NA	NA	1.4
At4g08590	-	ORL1	ORTHL (ORTHRUS-LIKE); ubiquitin-protein ligase/ zinc ion binding	40.2	11215.2	P	1083.8	P	10.35	42	4
At4g08685	+	SAH7	SAH7	0.1	38.07	A	36.58	P	1.04
At4g08690	-	NA	SEC14 cytosolic factor family protein / phosphoglyceride transfer family protein	0	20.59	A	21.49	A	-1.04
At4g08930	+	ATAPRL6	ATAPRL6 (APR-like 6)	0.2	28.2	A	40.16	A	-1.42
At4g08940	-	NA	ubiquitin thiolesterase	0.7	48.31	A	29.5	A	1.64
AT4G09000	+	GF14 CHI	14-3-3-like protein GF14 chi / general regulatory factor 1 (GRF1)	133						50	6
At4g09010	-	APX4	APX4 (ASCORBATE PEROXIDASE 4); heme binding / peroxidase	5.6	106.12	A	62.38	A	1.7
AT4G09750	+	NA	short-chain dehydrogenase/reductase (SDR) family protein	2.5						4	0
At4g09760	-	NA	choline kinase, putative	0.1	13.76	A	19.63	A	-1.43
At4g09800	+	RPS18C	RPS18C (S18 RIBOSOMAL PROTEIN); RNA binding / nucleic acid binding / structural constituent of ribosome	0.4	90.47	P	115.82	P	-1.28
At4g09810	-	NA	transporter-related	1.3	33.15	A	63.39	P	-1.91	0	0
At4g09830	+	NA	NA	21.6	2295.86	P	263.77	P	8.7	12	4
At4g09840	-	NA	unknown protein	0.1	97.96	A	88.51	A	1.11
At4g09950	W/A,+	NA	avirulence-responsive family protein / avirulence induced gene (AIG1) family protein	51.6	11.17	A	1543.44	P	-138.17	28	20
AT4G09960	W/A,-	AGL11	STK (SEEDSTICK); protein binding / transcription factor	1.4						10 (GR)	8 (IGR)
AT4G09970	+	NA	unknown protein	0
At4g09980	-	EMB1691	EMB1691 (EMBRYO DEFECTIVE 1691); S-adenosylmethionine-dependent methyltransferase/ methyltransferase/ nucleic acid binding	1	53.82	P	11.49	A	4.68	0	0
AT4G10020	+	AtHSD5	AtHSD5 (hydroxysteroid dehydrogenase 5); binding / catalytic/ oxidoreductase	1.9
At4g10030	-	NA	hydrolase, alpha/beta fold family protein	6.8	1040.59	P	177.32	P	5.87	2	0
At4g10100	+	CNX7	CNX7; catalytic	0.5	36.15	A	90.09	P	-2.49
AT4G10110	-	NA	RNA recognition motif (RRM)-containing protein	0.2
At4g10270	+	NA	wound-responsive family protein	0	16.22	A	13.19	A	1.23
At4g10280	-	NA	NA	0	23.78	A	33.51	A	-1.41
AT4G10720	+	NA	ankyrin repeat family protein	0
AT4G10730	-	NA	ATP binding / kinase/ protein kinase/ protein serine/threonine kinase/ protein tyrosine kinase	0.2
At4g10750	+	NA	HpcH/HpaI aldolase family protein	0.1	99.78	P	75.96	A	1.31
At4g10760	-	EMB1706	MTA (MRNA ADENOSINE METHYLASE); S-adenosylmethionine-dependent methyltransferase/ methyltransferase	0.1	23.37	A	47.22	P	-2.02
AT4G10910	+, enclosed in At4g10920	NA	unknown protein	0
At4g10920	-	KELP	KELP; DNA binding / transcription coactivator/ transcription regulator	2.1	251.96	P	25.3	P	9.96	34	14
AT4G11590	+	NA	F-box family protein	0
At4g11600	-	ATGPX6	ATGPX6 (GLUTATHIONE PEROXIDASE 6); glutathione peroxidase	3.7	158.32	P	627.62	P	-3.96	16	4
At4g11660	+	AT-HSFB2B	AT-HSFB2B; transcription factor/ transcription repressor	1.4	104.89	P	37.46	P	2.8
At4g11670	-	NA	NA	1.7	225.04	A	249.26	P	-1.11	4	4
At4g11970	+	NA	YT521-B-like family protein	1.2	520.56	P	63.52	P	8.2	12	0
At4g11980	-	ATNUDT14	ATNUDX14 (ARABIDOPSIS THALIANA NUDIX HYDROLASE HOMOLOG 14); ADP-glucose pyrophosphohydrolase/ ADP-ribose pyrophosphohydrolase/ ADP-sugar diphosphatase/ hydrolase	0.3	49.59	A	48.03	A	1.03
At4g12240	+	NA	zinc finger (C2H2 type) family protein	0.1	99.21	A	39.4	P	2.52
At4g12250	-	GAE5	GAE5 (UDP-D-GLUCURONATE 4-EPIMERASE 5); UDP-glucuronate 4-epimerase/ catalytic	3.5	24.73	A	76.35	P	-3.09	2	0
AT4G12380	-	NA	unknown protein	0
AT4G12382	+	NA	NA	0
At4g12830	+	NA	hydrolase, alpha/beta fold family protein	0	17.87	A	18.01	A	-1.01
At4g12840	-	NA	unknown protein	0	28.63	A	22.14	A	1.29
AT4G12850	+	NA	far-red impaired responsive family protein / FAR1 family protein	0.4
At4g12860	-	UNE14	UNE14 (unfertilized embryo sac 14); calcium ion binding	27.3	41.6	A	2471.74	P	-59.41	30	6
At4g13270	+	NA	unknown protein	2	11.83	A	22.06	A	-1.86	2	0
AT4G13280	-	ATTPS12	TPS12 (TERPENOID SYNTHASE 12); cyclase	0.1	12.81	A	10.98	A	1.17
At4g13360	+	NA	catalytic	0.6	115.82	P	72.31	P	1.6
AT4G13370	-	NA	unknown protein	0.1
At4g13580	+	NA	disease resistance-responsive family protein	0	41.48	A	45.3	A	-1.09
AT4G13590	-	NA	unknown protein	0
AT4G14090	+	NA	UDP-glucoronosyl/UDP-glucosyl transferase family protein	0.8
At4g14100	-	NA	transferase, transferring glycosyl groups	2.7	24.9	A	39.47	A	-1.59	0	2
AT4G14103	+	NA	F-box family protein	0
AT4G14104	-	NA	unknown protein	0
AT4G14358	+, enclosed in At4g14360	NA	NA	0.3
At4g14360	-	NA	dehydration-responsive protein-related	4.5	905.72	P	328.18	P	2.76	36	14
At4g14500	W/A,+	NA	NA	76.2	1015.41	P	1144.33	P	-1.13	244	96
At4g14510	W/A,-	ATCFM3B	RNA binding	0.5	42.18	P	28.6	A	1.47	228 (IGR)	94 (IGR)
AT4G14700	+	ATORC1A	ORC1A (ORIGIN RECOGNITION COMPLEX 1); DNA binding / double-stranded methylated DNA binding	0.8
AT4G14710	-	ATARD2	acireductone dioxygenase [iron(II)-requiring]/ metal ion binding	1.9						12	4
AT4G14830	+	NA	unknown protein	0
AT4G14840	-	NA	unknown protein	0.2
At4g15130	+	ATCCT2	catalytic/ choline-phosphate cytidylyltransferase/ nucleotidyltransferase	46.8	4180.32	P	1752.5	P	2.39	36	12
At4g15140	-	NA	unknown protein	6.7	214.23	P	23.61	A	9.07
At4g15475	+	NA	F-box family protein (FBL4)	4.2	316.62	P	169.71	P	1.87	6	0
AT4G15480	-	UGT84A1	UGT84A1; UDP-glycosyltransferase/ sinapate 1-glucosyltransferase/ transferase, transferring glycosyl groups	0.3
At4g15545	+	NA	unknown protein	0	10.82	A	7.8	A	1.39
At4g15550	-	IAGLU	IAGLU (INDOLE-3-ACETATE BETA-D-GLUCOSYLTRANSFERASE); UDP-glycosyltransferase/ transferase, transferring glycosyl groups	0	22.36	A	24.27	A	-1.09
At4g15820	+	NA	NA	0	32.91	A	53.53	A	-1.63
At4g15830	-	NA	binding	1.3	91.45	A	123.19	P	-1.35	2	2
At4g16430	+	NA	basic helix-loop-helix (bHLH) family protein	7.5	32.89	A	113.2	P	-3.44	2	2
At4g16440	-	NA	ferredoxin hydrogenase	0.6	21.54	A	73.58	A	-3.42
At4g16670	+	NA	phosphoinositide binding	7.9	21.43	A	31.5	A	-1.47
At4g16680	-	NA	RNA helicase, putative	9.5	33.55	A	31.2	A	1.08	65	14
At4g17010	+	NA	unknown protein	1.4	387.25	P	96.94	P	3.99	2	0
AT4G17020	-	NA	transcription factor-related	0.1
At4g17270	+	NA	Mo25 family protein	0.4	22.69	A	57.49	A	-2.53
AT4G17280	-	NA	NA	0.1
At4g17350	+	NA	phosphoinositide binding	1.4	149.36	P	98.85	P	1.51	0	0
At4g17360	-	NA	formyltetrahydrofolate deformylase/ hydroxymethyl-, formyl- and related transferase/ methyltransferase	0.8	439.29	P	47.42	A	9.26
AT4G17380	+	ATMSH4	MSH4 (MUTS HOMOLOG 4); ATP binding / damaged DNA binding / mismatched DNA binding	0
At4g17390	-	NA	60S ribosomal protein L15 (RPL15B)	2.7	597.68	P	205.35	P	2.91	14	34
At4g17520	+	NA	nuclear RNA-binding protein, putative	0.5	43.33	A	75.57	P	-1.74
At4g17530	-	ATRAB1C	ATRAB1C; GTP binding	2.7	32.87	P	249.86	P	-7.6	18	4
At4g17540	+	NA	unknown protein	2	21.02	A	18.95	A	1.11
At4g17550	-	NA	transporter-related	59.2	4922.33	P	790.84	P	6.22	34	6
At4g17730	+	ATSYP23	SYP23 (SYNTAXIN OF PLANTS 23); SNAP receptor	25.6	38.03	A	229.83	P	-6.04	6	2
At4g17740	-	NA	C-terminal processing protease, putative	3.6	38.5	A	98.52	P	-2.56
At4g17830	+	NA	peptidase M20/M25/M40 family protein	2.7	23.36	A	162.91	P	-6.97	0	4
At4g17840	-	NA	unknown protein	0.1	35.15	P	32.07	A	1.1
At4g18120	+	AML3	AML3 (ARABIDOPSIS MEI2-LIKE 3); RNA binding / nucleic acid binding / nucleotide binding	0.2	40.99	P	19.83	A	2.07
At4g18130	-	PHYE	PHYE (PHYTOCHROME DEFECTIVE E); G-protein coupled photoreceptor/ protein histidine kinase/ signal transducer	0	26.62	A	52.85	A	-1.99
At4g18370	+	DEG5	DEG5 (DEGP PROTEASE 5); catalytic/ serine-type endopeptidase/ serine-type peptidase	0	23.36	A	21.43	A	1.09
AT4G18372	-	NA	small nuclear ribonucleoprotein-related / snRNP-related	0.1
At4g18395	+	NA	unknown protein	150.9	22.35	A	2089.76	P	-93.5	28	2
At4g18400	-	NA	unknown protein	4.4	26.54	A	20.15	A	1.32
AT4G18460	+	NA	D-Tyr-tRNA(Tyr) deacylase family protein	0
At4g18470	-	SNI1	SNI1; transcription repressor	0	15.83	A	32.58	A	-2.06
AT4G18500	-	NA	unknown protein	0
AT4G18501	+	NA	unknown protein	0
At4g18570	+	NA	proline-rich family protein	0.2	25.48	A	16.54	A	1.54
At4g18580	-	NA	unknown protein	14.9	178.38	P	133.12	P	1.34	4	0
AT4G18770	+	AtMYB98	MYB98 (myb domain protein 98); DNA binding / transcription factor	0
At4g18780	-	ATCESA8	IRX1 (IRREGULAR XYLEM 1); cellulose synthase/ transferase, transferring glycosyl groups	0.2	39.91	A	36.44	A	1.1
AT4G19095	-	NA	unknown protein	0.3
At4g19100	+	NA	unknown protein	0.1	26.06	A	27.55	A	-1.06
At4g19140	+	NA	unknown protein	0.2	108.86	A	62.34	A	1.75
At4g19150	-	NA	ankyrin repeat family protein	1.8	35.16	A	43.69	A	-1.24	4	0
At4g20030	+	NA	RNA recognition motif (RRM)-containing protein	0	14.97	A	22.74	A	-1.52
AT4G20040	-	NA	NA	0
AT4G20290	-	NA	unknown protein	2.9
At4g20300	+	NA	unknown protein	36.9	128.09	P	237.45	P	-1.85	63	14
AT4G20325	+	NA	unknown protein	3.8
At4g20330	-	NA	transcription initiation factor-related	34.6	118	P	604.09	P	-5.12	10	4
At4g20890	W/A,+	TUB9	TUB9; GTP binding / GTPase/ structural molecule	2888.7	26.71	A	10457.2	P	-391.49	741	166
AT4G20900	W/A,-	MS5	MS5 (MALE-STERILE 5)	1						181 (IGR)	24 (IGR)
At4g21180	+	ATERDJ2B	ATERDJ2B; heat shock protein binding / unfolded protein binding	0.2	34.12	A	28.4	A	1.2
At4g21190	-	emb1417	emb1417 (embryo defective 1417)	0	27.13	A	16.72	A	1.62
At4g21470	+	ATFMN/FHY	ATFMN/FHY (riboflavin kinase/FMN hydrolase); FMN adenylyltransferase/ riboflavin kinase	2.7	27.43	A	89.07	P	-3.25
At4g21480	-	STP12	carbohydrate transmembrane transporter/ sugar:hydrogen symporter	7.2	140.49	P	359.59	P	-2.56	2	0
AT4G21670	+	ATCPL1	CPL1 (C-TERMINAL DOMAIN PHOSPHATASE-LIKE 1); double-stranded RNA binding / nucleotide phosphatase	47.8						30	4
At4g21680	-	NA	proton-dependent oligopeptide transport (POT) family protein	0.1	13.69	A	18.27	A	-1.33
At4g21760	+	BGLU47	BGLU47 (Beta-glucosidase 47); catalytic/ cation binding / hydrolase, hydrolyzing O-glycosyl compounds	0	38.16	P	25.72	A	1.48
AT4G21770	-	NA	pseudouridine synthase family protein	0.2
At4g21800	+	QQT2	QQT2 (quatre-quart2); ATP binding / nucleotide binding	0.1	37.87	A	46.23	A	-1.22
At4g21810	-	DER2.1	DER2.1 (DERLIN-2.1)	3.9	24.55	A	353.52	P	-14.4	2	0
AT4G21926	-	NA	unknown protein	0
AT4G21930	+	NA	unknown protein	0
At4g21980	+	APG8A	APG8A (AUTOPHAGY 8A); APG8 activating enzyme/ APG8-specific protease/ Atg8 ligase	3.3	905.16	P	113.46	P	7.98
At4g21990	-	2006-04-02	APR3 (APS REDUCTASE 3); adenylyl-sulfate reductase	91.2	68.93	A	775.73	P	-11.25	48	12
At4g22270	+	ATMRB1	unknown protein	38.7	23.56	A	267.12	P	-11.34	1385	591
AT4G22280	-	NA	F-box family protein	0.1
At4g22730	+	NA	leucine-rich repeat transmembrane protein kinase, putative	0.4	29.37	A	34.48	A	-1.17
At4g22740	-	NA	glycine-rich protein	15.7	2522.9	P	506.53	P	4.98	4	0
At4g23000	W/A,+	NA	hydrolase/ protein serine/threonine phosphatase	4.8	134.03	P	46.94	P	2.86	2	0
At4g23010	W/A,-	ATUTR2	UDP-galactose transporter-related	0.2	125.34	P	87.99	A	1.42
At4g23440	+	NA	nucleoside-triphosphatase/ nucleotide binding / transmembrane receptor	0	23.85	A	25.04	A	-1.05
At4g23450	-	NA	zinc finger (C3HC4-type RING finger) family protein	0	24.97	A	24.33	A	1.03
At4g23470	W/A,+	NA	hydroxyproline-rich glycoprotein family protein	1.1	41.89	A	32.22	A	1.3
At4g23490	W/A,-	NA	fringe-related protein	42.9	41.23	A	555.18	P	-13.47	6	2
AT4G23530	+	NA	unknown protein	1.1						6	0
At4g23540	-	NA	binding	0.2	63.77	A	37.01	A	1.72
AT4G23610	+	NA	unknown protein	0
At4g23620	-	NA	50S ribosomal protein-related	0.1	39.81	A	59.7	A	-1.5
At4g23800	+	NA	high mobility group (HMG1/2) family protein	0	11.41	A	32.46	A	-2.85
At4g23810	-	ATWRKY53	WRKY53; DNA binding / protein binding / transcription activator/ transcription factor	0	60.48	A	50.2	A	1.2
At4g23885	+	NA	unknown protein	15.3	119.45	P	248.19	P	-2.08	4	6
At4g23890	-	NA	unknown protein	4.4	45.62	A	37.72	A	1.21
At4g24010	+	ATCSLG1	ATCSLG1; cellulose synthase/ transferase/ transferase, transferring glycosyl groups	0	90.18	A	87.57	A	1.03
AT4G24015	-	NA	zinc finger (RING-H2 type) protein-related	0.2
At4g24220	+	AWI31	VEP1 (VEIN PATTERNING 1); binding / catalytic	30.8	34.97	A	135.69	P	-3.88	8	4
AT4G24230	-	ACBP3	ACBP3 (ACYL-COA-BINDING DOMAIN 3); acyl-CoA binding	0.2
AT4G24350	+	NA	phosphorylase family protein	0
At4g24370	-	NA	unknown protein	0.7	32.44	A	27.46	A	1.18
At4g24380	+	NA	unknown protein	29.3	255.26	P	1326.66	P	-5.2	10	8
At4g24390	-	NA	F-box family protein (FBX14)	11.9	15.65	A	14.77	A	1.06	8	6
At4g24510	+	CER2	CER2 (ECERIFERUM 2); transferase/ transferase, transferring acyl groups other than amino-acyl groups	0.1	9.59	A	13.22	A	-1.38
At4g24520	-	AR1	ATR1 (ARABIDOPSIS P450 REDUCTASE 1); NADPH-hemoprotein reductase	15	33.06	A	56.86	P	-1.72	6	2
At4g24570	W/A,+	DIC2	mitochondrial substrate carrier family protein	4.2	73.13	P	456.05	P	-6.24
At4g24580	W/A,-	REN1	REN1 (ROP1 ENHANCER 1); Rho GTPase activator/ Rho GTPase binding / phosphoinositide binding	286.7	138.32	P	434.04	P	-3.14	114	36
AT4G24805	+	NA	methyltransferase	3						2	2
At4g24810	-	NA	ABC1 family protein	0.1	44.63	A	48.06	A	-1.08
At4g24930	-	NA	thylakoid lumenal 17.9 kDa protein, chloroplast	0	23.69	A	20.18	P	1.17
At4g24940	+	AT-SAE1-1	SAE1A (SUMO-ACTIVATING ENZYME 1A); SUMO activating enzyme	0.1	43.04	A	36.48	A	1.18
AT4G25140	+	OLE1	OLEO1 (OLEOSIN 1)	2.3
At4g25150	-	NA	acid phosphatase, putative	272.3	30.7	A	6263.24	P	-203.99	86	2
At4g25170	+	NA	NA	1.8	69.46	P	39.34	P	1.77
AT4G25180	-	NA	DNA binding / DNA-directed RNA polymerase	0.1
At4g25610	+	NA	zinc finger (C2H2 type) family protein	17.9	58.51	P	107.01	P	-1.83	14	4
At4g25620	-	NA	hydroxyproline-rich glycoprotein family protein	0.3	16.82	A	19.03	A	-1.13
AT4G26090	+	RPS2	RPS2 (RESISTANT TO P. SYRINGAE 2); protein binding	8.3
At4g26100	-	CK1	CK1 (CASEIN KINASE 1); ATP binding / kinase/ protein kinase/ protein serine/threonine kinase	50.2	385.97	P	245.91	P	1.57	12	6
At4g26230	+	NA	60S ribosomal protein L31 (RPL31B)	1.2	31.32	A	176.95	P	-5.65
At4g26240	-	NA	unknown protein	3	88.39	A	76.5	P	1.16	0	0
At4g26470	+	NA	calcium ion binding	16.3	23.77	A	616.83	P	-25.94	30	6
At4g26480	-	NA	KH domain-containing protein	0.8	29.17	A	37.37	A	-1.28
AT4G26680	+	NA	pentatricopeptide (PPR) repeat-containing protein	0
At4g26690	-	GPDL2	SHV3 (SHAVEN 3); glycerophosphodiester phosphodiesterase/ kinase	0	17.99	A	15.08	A	1.19
At4g26900	+	AT-HF	AT-HF (HIS HF); imidazoleglycerol-phosphate synthase	1	15.36	A	27.65	A	-1.8
At4g26910	-	NA	2-oxoacid dehydrogenase family protein	18.5	25.7	A	690.2	P	-26.85	6	2
AT4G26960	-	NA	unknown protein	26.3						18	10
AT4G26965	+	NA	NADH:ubiquinone oxidoreductase family protein	0.2
At4g26970	+	ACO2	aconitate hydratase/ copper ion binding	40.3	62.55	A	846.88	P	-13.54	14	0
At4g26980	-	NA	unknown protein	1.7	43.97	A	52.95	A	-1.2
At4g27030	+	FAD4	small conjugating protein ligase	2.4	19.96	A	17.87	A	1.12
At4g27040	-	VPS22	VPS22	6.7	38.09	A	278.81	P	-7.32	0	2
At4g27380	+	NA	unknown protein	0	10.07	A	11.19	A	-1.11
At4g27390	-	NA	unknown protein	0	25.9	A	25.4	A	1.02
At4g27500	+	PPI1	PPI1 (PROTON PUMP INTERACTOR 1); protein binding	429.2	48.09	A	2623.81	P	-54.57	203	32
At4g27510	-	NA	unknown protein	0.8	1821.25	P	73.35	A	24.83
AT4G27530	+	NA	unknown protein	0
At4g27540	-	PRA1.H	PRA1.H (PRENYLATED RAB ACCEPTOR 1.H)	0.8	44.91	A	42.47	A	1.06
At4g27690	+	VPS26B	VPS26B (VACUOLAR PROTEIN SORTING 26B)	0.1	14.37	A	37.89	A	-2.64
At4g27700	-	NA	rhodanese-like domain-containing protein	0	17.89	A	21.24	A	-1.19
At4g27790	+	NA	calcium-binding EF hand family protein	872.5	38.16	A	4652.18	P	-121.91	262	62
At4g27800	-	PPH1	protein phosphatase 2C PPH1 / PP2C PPH1 (PPH1)	1	37.01	P	30.49	A	1.21
AT4G28010	+	NA	pentatricopeptide (PPR) repeat-containing protein	0.7
At4g28020	-	NA	unknown protein	0.5	676.5	P	67.92	P	9.96
At4g28040	+	NA	nodulin MtN21 family protein	0.1	27.84	A	22.7	A	1.23
At4g28050	-	TET7	TET7 (TETRASPANIN7)	2.4	424.32	P	81.43	P	5.21	4	2
AT4G28060	-	NA	cytochrome c oxidase subunit 6b, putative	8.4						2	2
AT4G28068	+	NA	unknown protein	0
AT4G28070	+	NA	AFG1-like ATPase family protein	0.1
At4g28080	-	NA	binding	19	43.03	A	60.18	A	-1.4	16	12
AT4G28170	+	NA	unknown protein	0
AT4G28180	-	NA	unknown protein	0
At4g28220	+	NDB1	NDB1 (NAD(P)H dehydrogenase B1); NADH dehydrogenase/ disulfide oxidoreductase	0	32.03	A	38.34	A	-1.2
At4g28230	-	NA	unknown protein	0.1	69.41	A	29.24	A	2.37
At4g28310	+	NA	unknown protein	3.2	2606.38	P	207.93	P	12.54	0	0
AT4G28320	-	NA	glycosyl hydrolase family 5 protein / cellulase family protein	0
At4g28400	+	NA	protein phosphatase 2C, putative / PP2C, putative	0	39.3	A	20.95	A	1.88
AT4G28405	-	NA	Expressed protein	0
At4g28480	+	NA	DNAJ heat shock family protein	51.4	144.34	P	767.41	P	-5.32	18	6
AT4G28485	-	NA	unknown protein	1.7
At4g28760	+	NA	unknown protein	1.8	13.9	A	13.74	A	1.01
At4g28770	-	NA	NA	15.5	138.5	P	773.21	P	-5.58	2	0
At4g29000	+	NA	tesmin/TSO1-like CXC domain-containing protein	5.5	38.24	A	46.82	A	-1.22	63	16
At4g29010	-	AIM1	AIM1 (ABNORMAL INFLORESCENCE MERISTEM); enoyl-CoA hydratase	4.5	30.13	A	148.07	P	-4.91
At4g29120	+	NA	6-phosphogluconate dehydrogenase NAD-binding domain-containing protein	0	46.78	A	71.57	A	-1.53
At4g29130	-	ATHXK1	HXK1 (HEXOKINASE 1); ATP binding / fructokinase/ glucokinase/ hexokinase	38.1	15.59	A	729.94	P	-46.81	14	12
At4g29210	+	GGT3	GGT4 (GAMMA-GLUTAMYL TRANSPEPTIDASE 4); gamma-glutamyltransferase/ glutathione gamma-glutamylcysteinyltransferase	0.1	22.9	A	48.57	A	-2.12
At4g29220	-	PFK1	PFK1 (PHOSPHOFRUCTOKINASE 1); 6-phosphofructokinase	6	18.5	A	122.85	P	-6.64	2	2
AT4G29250	+	NA	transferase family protein	2.9
At4g29260	-	NA	acid phosphatase class B family protein	17.5	1064.09	P	190.98	P	5.57	8	0
At4g29510	+	ATPRMT11	PRMT11 (ARGININE METHYLTRANSFERASE 11); protein-arginine N-methyltransferase	0.1	56.04	A	31.81	A	1.76
At4g29520	-	NA	NA	0	16.54	A	29.87	A	-1.81
At4g29550	W/A,+	NA	unknown protein	6.6	1000.78	P	304.96	P	3.28	18	2
At4g29560	W/A,-	NA	unknown protein	0.5	83.4	P	73.84	A	1.13
At4g29830	+	VIP3	VIP3 (vernalization independence 3); nucleotide binding / protein binding	0.3	40.37	A	64.12	A	-1.59
At4g29840	-	MTO2	MTO2 (METHIONINE OVER-ACCUMULATOR 2); threonine synthase	13.1	23.87	A	199.49	P	-8.36	6	6
At4g29890	+	NA	choline monooxygenase, putative (CMO-like)	0.3	38.48	A	53.98	A	-1.4
At4g29900	-	ACA10	ACA10 (AUTOINHIBITED CA(2+)-ATPASE 10); calcium-transporting ATPase/ calmodulin binding	0.4	37.47	A	59.09	A	-1.58
At4g30420	+	NA	nodulin MtN21 family protein	4.7	38.21	P	124.26	P	-3.25	0
[truncated: 947 more rows]

## Sheet: 2
Enclosed in XX: Two genes completely overlap
-: Gene orientation in TAIR10 is 3' to 5'
+:Gene orientation in TAIR10 is 5'' to 3'
W/A: Not overlapping in TAIR 10
Locus_name	Comments	symbol	Short_description	RPM of Pollen RNA-seq	Sperm Cell Signal	Sperm Cell Call	Pollen Signal	Pollen Call	fold change	Small RNAs in pollen	Small RNAs in sperm
At1g21760	+	ATFBP7	FBP7 (F-BOX PROTEIN 7)	5.1	35.05	A	423.7	P	-12.09	4	2
At1g21770	-	NA	NA	0.5	15.53	A	18.2	A	-1.17
At1g21780	+	NA	BTB/POZ domain-containing protein	0.3	14.28	A	8.78	A	1.63
At1g24340	+	EMB2421	emb2421 (embryo defective 2421); monooxygenase/ oxidoreductase	1.5	43.05	A	93.63	P	-2.17
At1g24350	-	NA	NA	9.4	36.93	P	111.86	P	-3.03	12	4
At1g24360	+	NA	3-oxoacyl-(acyl-carrier protein) reductase, chloroplast / 3-ketoacyl-acyl carrier protein reductase	0.3	35.61	P	210.07	P	-5.9
AT1G30473	+	NA	metal ion binding	3
AT1G30475	-	NA	NA	4.1						0	0
At1g30480	+	DRT111	DRT111; nucleic acid binding / nucleotide binding	2.8	533.26	P	86.98	P	6.13
AT1G51390	+	ATNFU1	NFU5; ATP binding / structural molecule	1.3	28.21	A	35.8	A	-1.27	0	0
At1g51400	-	NA	photosystem II 5 kD protein	0.3	71.5	A	82.4	A	-1.15
AT1G51402	+	NA	unknown protein	0.7
AT1G62600	+	NA	flavin-containing monooxygenase family protein / FMO family protein	25.7						16	4
AT1G62610	-	NA	short-chain dehydrogenase/reductase (SDR) family protein	0.8
AT1G62620	+	NA	flavin-containing monooxygenase family protein / FMO family protein	0.2
AT2G03620	-	MGT3	magnesium transporter CorA-like family protein (MRS2-5)	2.4
At2g03630	+	NA	unknown protein	7.7	16.27	A	153.33	P	-9.43	4	0
AT2G03640	W/A, -	NA	nuclear transport factor 2 (NTF2) family protein / RNA recognition motif (RRM)-containing protein	0.9
At2g04880	+	ATWRKY1	ZAP1 (ZINC-DEPENDENT ACTIVATOR PROTEIN-1); transcription activator/ transcription factor/ zinc ion binding	0.1	50.86	A	55.56	A	-1.09
At2g04890	-	SCL21	SCL21 (SCARECROW-LIKE 21); transcription factor	0.6	29.74	A	29.55	A	1.01
At2g04900	+	NA	unknown protein	5.1	52.47	A	111.62	P	-2.13	2	2
AT2G16018	-	NA	unknown protein	8						18	64
AT2G16019	+, enclosed in AT2G16018	NA	unknown protein	1.9
AT2G16020	+, enclosed in AT2G16018	NA	unknown protein	1.5
AT2G18270	-, enclosed in At2g18280	NA	unknown protein	75.7						16	4
At2g18280	+	AtTLP2	AtTLP2 (TUBBY LIKE PROTEIN 2); phosphoric diester hydrolase/ transcription factor	620.6	64.98	A	5158.13	P	-79.37	202	42
At2g18290	-	APC10	anaphase-promoting complex, subunit 10 family / APC10 family	9.3	50.46	P	26.4	A	1.91
AT2G29580	W/A, +	NA	zinc finger (CCCH-type) family protein / RNA recognition motif (RRM)-containing protein	0.5
At2g29590	W/A, -	NA	thioesterase family protein	1.6	26.79	A	46.49	P	-1.74	0	0
AT2G29600	+	NA	kelch repeat-containing F-box family protein	0.7
AT2G31140	+	NA	NA	0.2
AT2G31141	-	NA	unknown protein	3.9						139	42
AT2G31150	+	NA	ATP binding / ATPase, coupled to transmembrane movement of ions, phosphorylative mechanism	0	42.74	A	54.59	A	-1.28
AT2G32885	+	NA	NA	32						10	2
AT2G32890	-	RALFL17	RALFL17 (RALF-LIKE 17); signal transducer	12.2
At2g32900	+	ATZW10	ATZW10	43.8	577.79	P	105.64	P	5.47	10	6
At2g42920	+	NA	pentatricopeptide (PPR) repeat-containing protein	9.7	37.96	A	65.59	P	-1.73
AT2G42930	-, enclosed in At2g42920	NA	glycosyl hydrolase family protein 17	0.4
AT2G42940	-, enclosed in At2g42920	NA	DNA-binding family protein	3.7						0	2
AT3G15604	-, enclosed in AT3G15605	NA	unknown protein	0
AT3G15605	+	NA	NA	0
At3g15610	-	NA	transducin family protein / WD-40 repeat family protein	1.6	220.17	P	570.95	P	-2.59	2	2
AT4G02040	+	NA	unknown protein	0.1
At4g02050	-	STP7	sugar transporter, putative	0.4	20.58	A	124.51	P	-6.05
At4g02060	+	MCM7	PRL (PROLIFERA); ATP binding / DNA binding / DNA-dependent ATPase/ nucleoside-triphosphatase/ nucleotide binding	19.3	7500.17	P	529.26	P	14.17	10	6
AT4G16400	+	NA	unknown protein	0.1
AT4G16410	-, enclosed in AT4G16400	NA	unknown protein	0
At4g16420	-	ADA2B	ADA2B (HOMOLOG OF YEAST ADA2 2B); DNA binding / transcription coactivator/ transcription factor	4.6	1431.62	P	214.75	P	6.67	0	2
AT4G22350	W/A, -	NA	ubiquitin carboxyl-terminal hydrolase family protein	11.6
At4g22360	W/A, +	NA	SWIB complex BAF60b domain-containing protein	22.7	22.63	A	306.82	P	-13.56	18	2
AT4G22370	-	NA	unknown protein	0.7
AT4G22510	-	NA	unknown protein	0
AT4G22513	+	NA	NA	0
AT4G22517	+	NA	NA	0
AT4G26288	+	NA	NA	0.5
AT4G26290	-, enclosed in AT4G26288	NA	unknown protein	0
At4g26300	-	emb1027	emb1027 (embryo defective 1027); ATP binding / aminoacyl-tRNA ligase/ arginine-tRNA ligase/ nucleotide binding	0.9	37.38	A	63.81	P	-1.71
At4g26390	W/A,+	NA	pyruvate kinase, putative	4.7	1179.4	P	202.07	P	5.84	74 (IGR)	10 (IGR)
At4g26400	W/A,-	NA	zinc finger (C3HC4-type RING finger) family protein	896.2	3221.02	P	8151.7	P	-2.53	196	48
At4g26410	W/A,+	NA	NA	14.4	950.1	P	291.36	P	3.26
At4g28370	+	NA	protein binding / zinc ion binding	0.1	25.52	A	40.1	A	-1.57
AT4G28380	-, enclosed in At4g28370	NA	leucine-rich repeat family protein	0
At4g28390	-	AAC3	AAC3 (ADP/ATP CARRIER 3); ATP:ADP antiporter/ binding	0	30.96	A	35.22	A	-1.14
AT4G33290	+	NA	F-box family protein	0
At4g33300	-	ADR1-L1	ADR1-L1 (ADR1-like 1); ATP binding / protein binding	0	16.16	A	20.49	P	-1.27
At4g33310	+, enclosed in At4g33300	NA	unknown protein	0	17.88	A	11.59	A	1.54
At4g38250	+	NA	amino acid transporter family protein	32.5	51.45	A	986.1	P	-19.17	14	2
At4g38260	-	NA	unknown protein	91	110.51	A	377.16	P	-3.41	12	2
At4g38270	+	GAUT3	GAUT3 (Galacturonosyltransferase 3); polygalacturonate 4-alpha-galacturonosyltransferase/ transferase, transferring glycosyl groups	1.9	140.63	A	104.75	A	1.34
AT4G38495	-	NA	NA	0.4
At4g38500	+	NA	unknown protein	1.8	20.51	A	63.11	A	-3.08
At4g38510	-	NA	vacuolar ATP synthase subunit B, putative / V-ATPase B subunit, putative / vacuolar proton pump B subunit, putative / V-ATPase 57 kDa subunit, putative	32.8	133.58	P	298.99	P	-2.24	6	0
At5g05470	+	ATEIF2-A2	EIF2 ALPHA; RNA binding / translation initiation factor	0.1	19.45	A	28.68	A	-1.47
At5g05480	-	NA	unknown protein	0.6	30.16	A	48.67	A	-1.61
AT5G05490	+	ATREC8	SYN1 (SYNAPTIC 1)	0.8

## Sheet: 3
Enclosed in XX: Two genes completely overlap
-: Gene orientation in TAIR10 is 3' to 5'
+:Gene orientation in TAIR10 is 5'' to 3'
W/A: Not overlapping in TAIR 10
Locus_name	Comments	symbol	Short_description	RPM of Pollen RNA-seq	Sperm Cell Signal	Sperm Cell Call	Pollen Signal	Pollen Call	fold change	Small RNAs in pollen	Small RNAs in sperm
At1g01160	+	GIF2	SSXT protein-related / transcription co-activator-related	0.2	61.58	A	39.51	A	1.56
At1g01170	-	NA	ozone-responsive stress-related protein, putative	0	24.53	A	25.89	A	-1.06
At1g01720	+	ANAC002	ATAF1; transcription activator/ transcription factor	0.2	35.2	A	173.87	P	-4.94
At1g01725	-	NA	unknown protein	0.8	76.45	P	41.32	A	1.85
At1g01750	+	ADF11	ADF11 (ACTIN DEPOLYMERIZING FACTOR 11); actin binding	0.2	14.09	A	15.79	A	-1.12
AT1G01760	-	NA	RNA binding / adenosine deaminase	0.6
At1g02420	+	NA	pentatricopeptide (PPR) repeat-containing protein	0.3	103.89	P	40.47	A	2.57
AT1G02430	-	ATARFD1B	ATARFD1B (ADP-ribosylation factor D1B); GTP binding	0.1
At1g02860	+	BAH1	NLA (nitrogen limitation adaptation); ubiquitin-protein ligase	0	26.82	A	24.53	A	1.09
At1g02870	-	NA	unknown protein	0	13.59	A	19.99	A	-1.47
AT1G03970	+	GBF4	GBF4; DNA binding / sequence-specific DNA binding / transcription factor	0.3
AT1G03980	-	ATPCS2	ATPCS2 (phytochelatin synthase 2); glutathione gamma-glutamylcysteinyltransferase	0.3
AT1G04945	+	NA	NA	0
At1g04950	-	ATTAF6	TAF6 (TBP-ASSOCIATED FACTOR 6); DNA binding / RNA polymerase II transcription factor/ transcription initiation factor	0.5	28.75	A	27.73	A	1.04
At1g05200	+	ATGLR3.4	ATGLR3.4; intracellular ligand-gated ion channel	0	14.29	A	11.69	A	1.22
At1g05205	-	NA	unknown protein	0.3	50.69	A	55.79	A	-1.1
AT1G05220	+	NA	NA	0.1
At1g05230	-	HDG2	HDG2 (HOMEODOMAIN GLABROUS 2); DNA binding / transcription factor	0.7	66.88	P	41.09	A	1.63
AT1G05450	+	NA	protease inhibitor/seed storage/lipid transfer protein (LTP)-related	0
At1g05460	-	SDE3	SDE3 (SILENCING DEFECTIVE); RNA helicase	0	116.85	A	54.16	A	2.16
At1g05600	W/A,+	NA	pentatricopeptide (PPR) repeat-containing protein	0.1	51.48	A	29.87	A	1.72
AT1G05610	W/A,-	APS2	APS2 (ADP-glucose pyrophoshorylase small subunit 2); glucose-1-phosphate adenylyltransferase/ nucleotidyltransferase/ transferase	0.2
At1g05720	-	NA	selenoprotein family protein	0.1	19.77	A	56.38	A	-2.85
AT1G05730	+	NA	unknown protein	0.1
At1g06500	+	NA	unknown protein	0.1	36.4	A	28.24	A	1.29
AT1G06515	-	NA	unknown protein	0.6
At1g06560	+	NA	NOL1/NOP2/sun family protein	0.1	32.01	A	39.04	A	-1.22
At1g06570	-	HPD	PDS1 (PHYTOENE DESATURATION 1); 4-hydroxyphenylpyruvate dioxygenase	0.1	17.4	A	19.12	A	-1.1
AT1G06923	+	NA	NA	0
AT1G06925	-	NA	unknown protein	0
At1g07010	+	NA	calcineurin-like phosphoesterase family protein	0.1	41.97	A	32.01	A	1.31
At1g07020	-	NA	unknown protein	0.5	193.6	P	66.83	P	2.9
AT1G07485	+	NA	unknown protein	0
AT1G07490	-, enclosed in AT1G07485	DVL9	RTFL3 (ROTUNDIFOLIA LIKE 3)	0
AT1G08120	+	NA	NA	0.1
AT1G08125	-	NA	Expressed protein	0.9
At1g08310	+	NA	esterase/lipase/thioesterase family protein	0.4	255.56	P	62.22	A	4.11
At1g08315	-	NA	armadillo/beta-catenin repeat family protein	0.9	26.39	A	74.01	P	-2.8
At1g08340	+	NA	rac GTPase activating protein, putative	0	59.29	P	28.41	A	2.09
At1g08350	-	NA	endomembrane protein 70 family protein	0.1	38.07	A	55.66	A	-1.46
AT1G09000	+	ANP1	ANP1 (ARABIDOPSIS NPK1-RELATED PROTEIN KINASE 1); MAP kinase kinase kinase/ kinase	0.7
At1g09010	-	NA	glycoside hydrolase family 2 protein	0.1	57.76	P	30.4	A	1.9
At1g09090	+	ATRBOHB	ATRBOHB (respiratory burst oxidase homolog B); FAD binding / calcium ion binding / electron carrier/ iron ion binding / oxidoreductase/ oxidoreductase, acting on NADH or NADPH, with oxygen as acceptor / peroxidase	0.1	83.34	A	10.45	A	7.97
At1g09100	-	RPT5B	RPT5B (26S proteasome AAA-ATPase subunit RPT5B); ATPase/ calmodulin binding	0.3	47.19	P	44.06	P	1.07
AT1G09290	-	NA	unknown protein	0
At1g09300	+	NA	metallopeptidase M24 family protein	0.4	24.54	A	32.79	A	-1.34
At1g09390	+	NA	GDSL-motif lipase/hydrolase family protein	0	21.07	A	11.35	A	1.86
AT1G09400	-	NA	12-oxophytodienoate reductase, putative	0.1
AT1G09460	+	NA	glucan endo-1,3-beta-glucosidase-related	0
AT1G09470	-	NA	unknown protein	0
At1g09750	+	NA	chloroplast nucleoid DNA-binding protein-related	0	23.75	A	18.85	A	1.26
At1g09760	-	U2A'	U2A' (U2 small nuclear ribonucleoprotein A); protein binding	0.3	37.2	A	53.28	A	-1.43
AT1G10110	+	NA	F-box family protein	0.1
At1g10120	-	NA	DNA binding / transcription factor	0.3	20.71	A	16.78	A	1.23
At1g10490	+	NA	unknown protein	0.4	35.17	A	27.56	A	1.28
At1g10500	-	ATCPISCA	ATCPISCA (chloroplast-localized IscA-like protein); structural molecule	0.4	33.74	A	44.25	A	-1.31
At1g10522	+	NA	unknown protein	0.6	136.55	P	28.96	A	4.71
AT1G10530	-	NA	unknown protein	0
AT1G10747	+	NA	NA	0
At1g10750	-	NA	unknown protein	0	21.73	A	16.5	A	1.32
At1g11750	+	CLPP6	CLPP6; serine-type endopeptidase	0	30.86	A	32.23	A	-1.04
AT1G11755	-	LEW1	LEW1 (LEAF WILTING 1); dehydrodolichyl diphosphate synthase	0
AT1G11810	+	NA	F-box family protein	0
AT1G11820	-	NA	catalytic/ cation binding / hydrolase, hydrolyzing O-glycosyl compounds	0	27.29	A	33.38	A	-1.22
At1g13330	+	NA	NA	0.1	80.27	P	13.9	A	5.78
AT1G13340	-	NA	unknown protein	0
At1g13690	+	ATE1	ATE1; nucleic acid binding / nucleotide binding	0	100.91	P	49.45	P	2.04
At1g13700	-	PGL1	glucosamine/galactosamine-6-phosphate isomerase family protein	0	35.43	A	38.37	A	-1.08
At1g14150	+	NA	oxygen evolving enhancer 3 (PsbQ) family protein	0.1	15.6	A	27.18	A	-1.74
AT1G14160	-	NA	integral membrane family protein	0
AT1G14205	+	NA	ribosomal protein L18 family protein	0
At1g14210	-	NA	ribonuclease T2 family protein	0.2	21.88	A	27.74	A	-1.27
At1g14370	+	APK2A	APK2A (PROTEIN KINASE 2A); ATP binding / kinase/ protein kinase/ protein serine/threonine kinase	0	17.03	A	21.56	A	-1.27
At1g14380	-	IQD28	IQD28 (IQ67 DOMAIN PROTEIN 28); calmodulin binding	0	30.27	A	26.68	A	1.13
At1g14780	+	NA	NA	0	49.24	A	38.51	A	1.28
At1g14790	-	ATRDRP1	RDR1 (RNA-DEPENDENT RNA POLYMERASE 1); RNA-directed RNA polymerase/ nucleic acid binding	0	29.99	A	24.46	A	1.23
AT1G14800	+	NA	NA	0
At1g14810	-	NA	semialdehyde dehydrogenase family protein	0	18.48	A	96.36	P	-5.22
AT1G15720	+	TRFL5	TRFL5 (TRF-LIKE 5); DNA binding / transcription factor	0.1
At1g15730	-	NA	PRLI-interacting factor L, putative	0	17.09	A	20.46	A	-1.2
At1g15950	+	ATCCR1	CCR1 (CINNAMOYL COA REDUCTASE 1); cinnamoyl-CoA reductase	0.1	43.2	A	28.2	A	1.53
At1g15960	-	ATNRAMP6	NRAMP6; inorganic anion transmembrane transporter/ metal ion transmembrane transporter	0	24.87	A	24.07	A	1.03
AT1G16022	-	NA	unknown protein	0
AT1G16025	+, enclosed in AT1G16022	NA	unknown protein	0
At1g16720	+	HCF173	HCF173 (high chlorophyll fluorescence phenotype 173); binding / catalytic/ transcription repressor	0.6	20.04	A	39.27	P	-1.96
AT1G16730	-	UP6	unknown protein	0
AT1G16960	+	NA	unknown protein	0
At1g16970	-	ATKU70	KU70 (ARABIDOPSIS THALIANA KU70 HOMOLOG); double-stranded DNA binding / protein binding	0.4	563.85	P	33.15	A	17.01
At1g17840	+	ABCG11	WBC11 (WHITE-BROWN COMPLEX HOMOLOG PROTEIN 11); ATPase, coupled to transmembrane movement of substances / fatty acid transporter	0.1	24.64	P	19.12	A	1.29
At1g17850	-	NA	NA	0.1	28.37	P	48.96	P	-1.73
AT1G18350	+	ATMKK7	ATMKK7; MAP kinase kinase/ kinase	0
At1g18360	-	NA	hydrolase, alpha/beta fold family protein	0.1	26.06	A	20.94	A	1.24
AT1G18880	+	NA	proton-dependent oligopeptide transport (POT) family protein	0
At1g18890	-	ATCDPK1	ATCDPK1 (CALCIUM-DEPENDENT PROTEIN KINASE 1); calmodulin-dependent protein kinase/ kinase/ protein kinase	0	9.63	P	8.12	A	1.19
At1g18900	+	NA	pentatricopeptide (PPR) repeat-containing protein	0.7	40.94	A	76.68	P	-1.87
At1g18910	-	NA	protein binding / zinc ion binding	0	58.73	A	65.28	A	-1.11
At1g19120	+	NA	small nuclear ribonucleoprotein, putative / snRNP, putative / Sm protein, putative	0.1	49.39	A	42.5	A	1.16
At1g19130	-	NA	NA	0.3	18	A	33.39	A	-1.86
AT1G19230	+	NA	respiratory burst oxidase protein E (RbohE) / NADPH oxidase	0
At1g19240	-	NA	unknown protein	0	38.86	A	32.33	A	1.2
At1g19710	+	NA	glycosyl transferase family 1 protein	0.1	23.74	A	56.92	A	-2.4
At1g19715	-	NA	jacalin lectin family protein	0	11.93	A	8.36	A	1.43
AT1G20065	+	NA	other RNA	0
At1g20070	-	NA	unknown protein	0.1	66.2	A	42.31	A	1.56
AT1G20290	-	NA	unknown protein	0
At1g20300	+	NA	pentatricopeptide (PPR) repeat-containing protein	0	17.36	A	33.42	P	-1.92
AT1G21430	+	YUC11	YUC11; FAD binding / NADP or NADPH binding / flavin-containing monooxygenase/ monooxygenase/ oxidoreductase	0
At1g21440	-	NA	mutase family protein	0	20.67	A	26.81	A	-1.3
At1g21880	+	LYM1	LYM1 (LYSM DOMAIN GPI-ANCHORED PROTEIN 1 PRECURSOR)	0	34.89	A	32.74	A	1.07
AT1G21890	-	NA	nodulin MtN21 family protein	0
At1g22050	+	MUB6	MUB6 (MEMBRANE-ANCHORED UBIQUITIN-FOLD PROTEIN 6 PRECURSOR)	0	49.58	P	35.93	A	1.38
At1g22060	-	NA	NA	0	13.71	A	14.8	A	-1.08
At1g22500	+	NA	zinc finger (C3HC4-type RING finger) family protein	0	14.8	A	17.19	A	-1.16
AT1G22510	-	NA	zinc finger (C3HC4-type RING finger) family protein	0.1
At1g23100	+	NA	10 kDa chaperonin, putative	0	32.78	A	37.43	A	-1.14
AT1G23110	-	NA	unknown protein	0.1
AT1G24030	+	NA	protein kinase family protein	0
At1g24040	-	NA	GCN5-related N-acetyltransferase (GNAT) family protein	0	23.84	A	27.61	A	-1.16
At1g24280	+	G6PD3	G6PD3 (GLUCOSE-6-PHOSPHATE DEHYDROGENASE 3); glucose-6-phosphate dehydrogenase	0.2	48.08	A	42.28	A	1.14
AT1G24290	-	NA	AAA-type ATPase family protein	0.3
At1g24310	+	NA	unknown protein	0.1	43.63	A	25.1	A	1.74
At1g24320	-	NA	alpha-glucosidase, putative	0	19.54	A	17.8	A	1.1
At1g24735	+	NA	O-methyltransferase	0	42.93	A	70.72	A	-1.65
At1g24764	-	ATMAP70-2	ATMAP70-2 (microtubule-associated proteins 70-2); microtubule binding	0.2	92.86	A	27.01	A	3.44
AT1G24822	-	NA	unknown protein	0
AT1G24880	+	NA	UDP-3-O-[3-hydroxymyristoyl] N-acetylglucosamine deacetylase	0
AT1G24996	+, enclosed in AT1G25043	NA	unknown protein	0
AT1G25054	-	NA	UDP-3-O-[3-hydroxymyristoyl] N-acetylglucosamine deacetylase	0
At1g25320	+	NA	leucine-rich repeat transmembrane protein kinase, putative	0	22.78	A	22.24	A	1.02
AT1G25330	-	NA	basic helix-loop-helix (bHLH) family protein	0
AT1G26090	+	NA	unknown protein	0
At1g26100	-	NA	cytochrome B561 family protein	0.1	42.18	A	42.37	A	-1
AT1G26500	+	NA	pentatricopeptide (PPR) repeat-containing protein	0.4
AT1G26510	-	NA	F-box family protein	0
At1g26520	+	NA	NA	0	21.79	P	23.32	A	-1.07
AT1G26530	-	NA	unknown protein	0
At1g26750	+	NA	unknown protein	0.3	70.85	A	135.83	P	-1.92
At1g26760	-	ATXR1	SDG35 (SET DOMAIN PROTEIN 35); binding	0	56.59	A	50.18	A	1.13
At1g28100	+	NA	unknown protein	0	37.7	A	41.6	A	-1.1
At1g28110	-	SCPL45	SCPL45 (SERINE CARBOXYPEPTIDASE-LIKE 45 PRECURSOR); serine-type carboxypeptidase	0	55.37	A	46.21	A	1.2
At1g28380	+	NSL1	NSL1 (necrotic spotted lesions 1)	0	23.34	A	26.8	A	-1.15
At1g28390	-	NA	protein kinase family protein	0	53.5	P	34.88	A	1.53
AT1G29418	+	NA	unknown protein	0.5
AT1G29420	-	NA	NA	0.3
At1g29670	+	NA	GDSL-motif lipase/hydrolase family protein	0.1	18.83	A	19.38	A	-1.03
AT1G29680	-	NA	unknown protein	0
AT1G29830	+	NA	unknown protein	0.2
AT1G29840	-	NA	esterase/lipase/thioesterase family protein	0
AT1G30010	+	NA	intron maturase, type II family protein	0.1
AT1G30020	-, enclosed in AT1G30010	NA	unknown protein	0
At1g31220	+	NA	phosphoribosylglycinamide formyltransferase	0	67.77	A	40.55	A	1.67
At1g31230	-	AK-HSDH	AK-HSDH I (ASPARTATE KINASE-HOMOSERINE DEHYDROGENASE I); aspartate kinase/ homoserine dehydrogenase	0.1	52.61	A	89.36	A	-1.7
At1g31480	+	SGR2	SGR2 (SHOOT GRAVITROPISM 2); phospholipase A1	0.9	16.91	A	27.27	A	-1.61
AT1G31490	-	NA	transferase family protein	0.2
AT1G32600	+	NA	F-box family protein-related	0
At1g32610	-	NA	hydroxyproline-rich glycoprotein family protein	0	34.45	A	35.52	A	-1.03
AT1G33020	+	NA	F-box family protein	0.4
At1g33030	-	NA	O-methyltransferase family 2 protein	0	28.07	A	20.97	A	1.34
At1g33680	+	NA	RNA binding / nucleic acid binding	0.8	92.83	A	65.01	A	1.43
At1g33700	-	NA	catalytic/ glucosylceramidase	0.2	53.54	A	45.75	A	1.17
At1g33990	+	ATMES14	MES14 (METHYL ESTERASE 14); hydrolase	0	28.04	A	31.01	A	-1.11
At1g34000	-	OHP2	OHP2 (ONE-HELIX PROTEIN 2)	0	30.06	A	29.65	A	1.01
At1g43900	+	NA	protein phosphatase 2C, putative / PP2C, putative	0.9	85.88	P	135.61	P	-1.58
At1g43910	-	NA	AAA-type ATPase family protein	0	45.71	A	46.57	A	-1.02
At1g44780	+	NA	unknown protein	0.1	46.74	P	39.16	A	1.19
At1g44790	-	NA	ChaC-like family protein	0.4	18.18	A	26.83	A	-1.48
At1g44910	+	ATPRP40A	protein binding	0.3	16.88	A	29.01	A	-1.72
At1g44920	-	NA	unknown protein	0	37.29	A	26.18	A	1.42
AT1G48195	+	NA	zinc finger (CCCH-type) family protein	0
At1g48200	-	NA	unknown protein	0.5	61	A	55.67	A	1.1
At1g48560	+	NA	unknown protein	0.2	32.27	A	33.51	A	-1.04
At1g48570	-	NA	zinc finger (Ran-binding) family protein	0	30.42	A	43.58	P	-1.43
AT1G49530	+	GGPS6	GGPS6 (geranylgeranyl pyrophosphate synthase 6); farnesyltranstransferase	0
AT1G49540	-	ELP2	nucleotide binding	0.1
At1g49720	+	ABF1	ABF1 (ABSCISIC ACID RESPONSIVE ELEMENT-BINDING FACTOR 1); DNA binding / protein binding / transcription activator/ transcription factor	0	151	A	173.77	A	-1.15
AT1G49730	-	NA	protein kinase family protein	0
At1g49960	+	NA	xanthine/uracil permease family protein	0	62.5	A	60.91	P	1.03
At1g49970	-	CLPR1	CLPR1; serine-type endopeptidase	0.1	19.13	A	24.72	A	-1.29
AT1G49990	+	NA	NA	0
At1g50000	-	NA	methyltransferase	0.6	57.56	A	69.34	A	-1.2
AT1G50270	+	NA	pentatricopeptide (PPR) repeat-containing protein	0
AT1G50280	-	NA	phototropic-responsive NPH3 family protein	0
At1g50440	+	NA	zinc finger (C3HC4-type RING finger) family protein	0.7	32.08	A	86	P	-2.68
At1g50450	-	NA	binding / catalytic	0	27.36	A	30.03	A	-1.1
At1g50560	+	CYP705A25	CYP705A25; electron carrier/ heme binding / iron ion binding / monooxygenase/ oxygen binding	0.1	18.36	A	15.37	A	1.19
At1g50570	-	NA	C2 domain-containing protein	0	18.53	A	20.43	A	-1.1
At1g50900	+	NA	NA	0	19.97	A	10.78	A	1.85
AT1G50910	-	NA	unknown protein	0
AT1G50930	+	NA	unknown protein	0
At1g50940	-	ETFALPHA	ETFALPHA (electron transfer flavoprotein alpha); FAD binding / electron carrier	0.5	31.8	A	120.8	A	-3.8
At1g52320	+	NA	unknown protein	0.1	16.7	A	11.64	A	1.43
AT1G52325	-	NA	NA	0
AT1G52330	+	NA	unknown protein	0
At1g52340	-	ABA2	ABA2 (ABA DEFICIENT 2); alcohol dehydrogenase/ oxidoreductase/ xanthoxin dehydrogenase	0	30.19	A	16.1	A	1.88
At1g52690	+	NA	late embryogenesis abundant protein, putative / LEA protein, putative	0.1	28.48	A	75.69	A	-2.66
AT1G52695	-	NA	phospholipase/carboxylesterase family protein	0
At1g53120	+	NA	RNA-binding S4 domain-containing protein	0.1	69.85	A	41.36	A	1.69
AT1G53130	-	GRI	GRI (GRIM REAPER)	0
AT1G53440	+	NA	leucine-rich repeat family protein / protein kinase family protein	0
At1g53450	-	NA	unknown protein	0	45.89	A	36.43	A	1.26
AT1G53480	-	ATMRD1	unknown protein	0
AT1G53490	+	NA	DNA binding	0.3
At1g54360	+	TAF6B	TAF6B4 (TBP-ASSOCIATED FACTOR 6B4); RNA polymerase II transcription factor/ transcription initiation factor	0.1	48.93	A	38.06	A	1.29
At1g54370	-	ATNHX5	NHX5; sodium ion transmembrane transporter/ sodium:hydrogen antiporter	0.1	318.62	P	33.08	A	9.63
At1g54680	+	NA	unknown protein	0	28.03	A	31.24	A	-1.11
At1g54690	-	G-H2AX	GAMMA-H2AX (GAMMA HISTONE VARIANT H2AX); DNA binding	0	15.74	P	34.7	A	-2.2
At1g54780	+	TLP18.3	thylakoid lumen 18.3 kDa protein	0	22.5	A	20.55	A	1.1
At1g54790	-	NA	GDSL-motif lipase/hydrolase family protein	0.8	36.4	P	31.66	A	1.15
AT1G55205	+	NA	unknown protein	0
AT1G55207	-			0
At1g55265	+	NA	unknown protein	0	33.23	A	45.66	A	-1.37
At1g55270	-	NA	kelch repeat-containing F-box family protein	0.3	113.95	A	66.32	P	1.72
At1g56310	+	NA	3'-5' exonuclease domain-containing protein	0	24.98	A	29.1	A	-1.17
At1g56320	-	NA	unknown protein	0.1	127.5	A	96.93	A	1.32
At1g57870	-	ATSK42	ATSK42 (ARABIDOPSIS SHAGGY-LIKE KINASE 42); ATP binding / protein kinase/ protein serine/threonine kinase	0.1	30.23	A	35.29	P	-1.17
AT1G57906	+	NA	NA	0
AT1G59710	+	NA	NA	0
At1g59720	-	CRR28	CRR28 (CHLORORESPIRATORY REDUCTION28); endonuclease	0	39.47	A	22.76	A	1.73
At1g59840	+	CCB4	CCB4 (COFACTOR ASSEMBLY OF COMPLEX C)	0.4	18.05	A	31.16	A	-1.73
AT1G59850	-	NA	binding	0.5
At1g60220	+	OTS1	ULP1D (UB-LIKE PROTEASE 1D); SUMO-specific protease/ cysteine-type peptidase	0.2	38.53	A	70.86	A	-1.84
At1g60230	-	NA	radical SAM domain-containing protein	0	26.03	A	37.92	A	-1.46
AT1G60460	+	NA	unknown protein	0
AT1G60470	-	AtGolS4	AtGolS4 (Arabidopsis thaliana galactinol synthase 4); transferase, transferring glycosyl groups / transferase, transferring hexosyl groups	0
AT1G60989	+, enclosed in AT1G60990	SCRL7	SCRL7 (SCR-Like 7)	0
At1g60990	-	NA	aminomethyltransferase	0.1	23.77	A	23.08	A	1.03
AT1G61415	+	NA	unknown protein	0
At1g61420	-	NA	S-locus lectin protein kinase family protein	0	33.54	P	21.21	A	1.58
AT1G62170	+	NA	serpin family protein / serine protease inhibitor family protein	0
At1g62180	-	2006-04-01	APR2 (5'ADENYLYLPHOSPHOSULFATE REDUCTASE 2); adenylyl-sulfate reductase/ phosphoadenylyl-sulfate reductase (thioredoxin)	0.3	26.45	A	41.42	A	-1.57
At1g62740	+	NA	stress-inducible protein, putative	0.2	55.54	P	47.17	P	1.18
At1g62750	-	ATSCO1	SCO1 (SNOWY COTYLEDON 1); ATP binding / translation elongation factor/ translation factor, nucleic acid binding	0.7	432	P	52.66	A	8.2
At1g62790	+	NA	protease inhibitor/seed storage/lipid transfer protein (LTP) family protein	0	31.85	A	51.46	A	-1.62
At1g62800	-	ASP4	ASP4 (ASPARTATE AMINOTRANSFERASE 4); catalytic/ pyridoxal phosphate binding / transaminase/ transferase, transferring nitrogenous groups	0	24.4	A	18.93	A	1.29
AT1G62840	+	NA	unknown protein	0.4
At1g62850	-	NA	NA	0.9	302.47	P	42.82	P	7.06
At1g64185	+	NA	lactoylglutathione lyase family protein / glyoxalase I family protein	0	30.87	A	27.32	A	1.13
At1g64190	-	NA	6-phosphogluconate dehydrogenase family protein	0.8	19.6	A	90.06	P	-4.6
At1g64960	+	NA	binding	0.2	341.73	P	24.14	A	14.16
At1g64970	-	G-TMT	G-TMT (GAMMA-TOCOPHEROL METHYLTRANSFERASE); tocopherol O-methyltransferase	0	25.37	A	33.53	A	-1.32
AT1G65030	+	NA	transducin family protein / WD-40 repeat family protein	0
AT1G65032	-	NA	unknown protein	0.1
At1g65080	+	NA	OXA1 family protein	0	120.48	A	75.95	A	1.59
AT1G65090	-	NA	unknown protein	0
At1g65410	+	ATNAP11	ATNAP11 (ARABIDOPSIS THALIANA NON-INTRINSIC ABC PROTEIN 11); transporter	0.6	224.4	P	56.47	P	3.97
At1g65420	-	NPQ7	unknown protein	0.2	59.99	A	65.05	A	-1.08
At1g66510	+	NA	AAR2 protein family	0.1	78.66	P	14.25	A	5.52
At1g66520	-	pde194	pde194 (pigment defective 194); catalytic/ formyltetrahydrofolate deformylase/ hydroxymethyl-, formyl- and related transferase	0	38.72	A	36.3	P	1.07
AT1G66870	-	NA	glycosyl hydrolase family protein 17	0
At1g66880	+	NA	serine/threonine protein kinase family protein	0.1	85.01	A	68.14	A	1.25
AT1G66930	+	NA	serine/threonine protein kinase family protein	0
At1g66940	-	NA	protein kinase-related	0	41.56	A	37.03	A	1.12
At1g68585	+	NA	unknown protein	0	20.01	A	24.99	A	-1.25
At1g68590	-	NA	plastid-specific 30S ribosomal protein 3, putative / PSRP-3, putative	0	6.97	A	12.52	A	-1.79
AT1G68935	+, enclosed in AT1G68940	NA	unknown protein	0
AT1G68940	-	NA	armadillo/beta-catenin repeat protein-related / U-box domain-containing protein	0
At1g68980	+	NA	pentatricopeptide (PPR) repeat-containing protein	0.2	45.17	P	35.31	P	1.28
At1g68990	-	NA	DNA-directed RNA polymerase, mitochondrial (RPOMT)	0	27.45	A	34.4	A	-1.25
At1g69200	+	NA	kinase	0	16.75	A	15.85	A	1.06
At1g69210	-	NA	unknown protein	0.1	32.3	A	35.72	A	-1.11
At1g69260	+	AFP1	AFP1 (ABI FIVE BINDING PROTEIN)	0	84.48	A	38.2	A	2.21
At1g69270	-	RPK1	RPK1 (RECEPTOR-LIKE PROTEIN KINASE 1); kinase/ protein binding / receptor signaling protein serine/threonine kinase	0	21.96	A	18.67	A	1.18
AT1G69520	+	NA	methyltransferase-related	0
At1g69523	-	NA	UbiE/COQ5 methyltransferase family protein	0.5	16.01	A	52.15	P	-3.26
AT1G71250	+	NA	GDSL-motif lipase/hydrolase family protein	0
At1g71260	-	ATWHY2	ATWHY2 (A. THALIANA WHIRLY 2); DNA binding	0	32.4	A	25.87	A	1.25
AT1G71300	+	NA	Vps52/Sac2 family protein	0
At1g71310	-	NA	unknown protein	0.6	584.14	P	49.11	P	11.89
At1g71430	+	NA	unknown protein	0	25.49	A	27.22	A	-1.07
At1g71440	-	PFI	PFI (PFIFFERLING)	0.9	44.12	A	53.92	P	-1.22
AT1G71450	+	NA	AP2 domain-containing transcription factor, putative	0
At1g71460	-	NA	pentatricopeptide (PPR) repeat-containing protein	0.1	76.72	A	21.15	A	3.63
At1g71480	+	NA	nuclear transport factor 2 (NTF2) family protein	0.7	15.57	A	21.12	P	-1.36
At1g71490	-	NA	pentatricopeptide (PPR) repeat-containing protein	0.3	34.06	P	23.99	A	1.42
AT1G71865	+	NA	unknown protein	0
AT1G71866	-			0
At1g72030	+	NA	GCN5-related N-acetyltransferase (GNAT) family protein	0	47.64	A	25.4	A	1.88
At1g72040	-	NA	deoxynucleoside kinase family	0.2	137.1	P	56.33	A	2.43
At1g72180	+	NA	leucine-rich repeat transmembrane protein kinase, putative	0	32.49	A	25.39	A	1.28
At1g72190	-	NA	oxidoreductase family protein	0	44.52	A	34.76	A	1.28
AT1G72600	+	NA	hydroxyproline-rich glycoprotein family protein	0
At1g72610	-, enclosed in AT1G72600	ATGER1	GER1 (GERMIN-LIKE PROTEIN 1); oxalate oxidase	0	25.94	A	26.16	A	-1.01
At1g73100	+	SDG19	SUVH3 (SU(VAR)3-9 HOMOLOG 3); histone methyltransferase	0.8	210.19	P	58.94	P	3.57
At1g73110	-	NA	ribulose bisphosphate carboxylase/oxygenase activase, putative / RuBisCO activase, putative	0.1	46.99	P	20.55	A	2.29
At1g74300	+	NA	esterase/lipase/thioesterase family protein	0	32.42	A	26.07	A	1.24
At1g74310	-	ATHSP101	ATHSP101 (ARABIDOPSIS THALIANA HEAT SHOCK PROTEIN 101); ATP binding / ATPase/ nucleoside-triphosphatase/ nucleotide binding / protein binding	0.5	316.69	P	215.95	P	1.47
At1g74360	+	NA	leucine-rich repeat transmembrane protein kinase, putative	0	15.25	A	15.91	A	-1.04
At1g74370	-	NA	zinc finger (C3HC4-type RING finger) family protein	0.3	43.26	A	39.94	A	1.08
At1g74430	+	ATMYB95	MYB95 (myb domain protein 95); DNA binding / transcription factor	0	20.54	A	15.61	A	1.32
AT1G74440	-	NA	unknown protein	0
At1g74550	+	CYP98A9	CYP98A9; electron carrier/ heme binding / iron ion binding / monooxygenase/ oxygen binding	0	38.23	A	51.85	P	-1.36
At1g74560	-	NRP1	NRP1 (NAP1-RELATED PROTEIN 1); DNA binding / chromatin binding / histone binding	0	15.03	A	19.55	A	-1.3
At1g74730	+	NA	unknown protein	0	42.3	A	35.07	P	1.21
At1g74740	-	ATCPK30	CPK30 (CALCIUM-DEPENDENT PROTEIN KINASE 30); calmodulin-dependent protein kinase/ kinase/ protein kinase	0.1	18.63	A	14.31	A	1.3
AT1G75080	+	BZR1	BZR1 (BRASSINAZOLE-RESISTANT 1); DNA binding / transcription regulator/ transcription repressor	0.4
AT1G75090	-	NA	methyladenine glycosylase family protein	0
At1g75440	+	UBC16	UBC16 (ubiquitin-conjugating enzyme 16); small conjugating protein ligase/ ubiquitin-protein ligase	0	23.35	A	28.06	A	-1.2
At1g75450	-	ATCKX5	CKX5 (CYTOKININ OXIDASE 5); cytokinin dehydrogenase	0.2	33.31	A	31.92	A	1.04
At1g76350	+	NA	RWP-RK domain-containing protein	0.3	30.6	P	21.84	P	1.4
At1g76360	-	NA	protein kinase, putative	0	29.09	A	23.14	A	1.26
At1g76390	+	NA	armadillo/beta-catenin repeat family protein / U-box domain-containing protein	0.6	52.64	A	55.61	A	-1.06
At1g76400	-	NA	ribophorin I family protein	0.9	19.35	A	71.95	P	-3.72
At1g76450	+	NA	oxygen-evolving complex-related	0.3	11.5	A	19.21	A	-1.67
At1g76460	-	NA	RNA recognition motif (RRM)-containing protein	0.5	79.91	P	73.51	A	1.09
At1g76530	+	NA	auxin efflux carrier family protein	0	33.14	A	46.66	A	-1.41
At1g76540	-	CDKB2;1	CDKB2;1 (cyclin-dependent kinase B2;1); cyclin-dependent protein kinase/ kinase/ protein binding	0.1	62.88	A	48.48	A	1.3
At1g77120	+	ADH	ADH1 (ALCOHOL DEHYDROGENASE 1); alcohol dehydrogenase	0.1	76.74	A	59.03	A	1.3
AT1G77122	-	NA	unknown protein	0.4
AT1G77950	+	AGL67	AGL67 (AGAMOUS-LIKE 67); transcription factor	0
AT1G77960	-	NA	unknown protein	0
At1g78180	+	NA	binding	0	34.17	A	35.09	A	-1.03
AT1G78190	-	NA	unknown protein	0.2
AT1G78476	+			0.2
At1g78480	-	NA	prenyltransferase/squalene oxidase repeat-containing protein	0.1	124.77	P	13.97	A	8.93
At1g79040	+	PSBR	PSBR (photosystem II subunit R)	0.3	36.77	A	104.9	A	-2.85
At1g79050	-	NA	DNA repair protein recA	0	40.1	A	39.22	A	1.02
At1g79710	+	NA	integral membrane transporter family protein	0.1	52.91	A	69.45	A	-1.31
At1g79720	-	NA	aspartyl protease family protein	0.1	27.37	A	32.39	P	-1.18
AT1G79780	+	NA	NA	0
At1g79790	-	NA	haloacid dehalogenase-like hydrolase family protein	0.2	189.35	P	81.44	P	2.33
At1g80750	+	NA	60S ribosomal protein L7 (RPL7A)	0.1	26.54	A	38.79	A	-1.46
At1g80760	-	NIP6	NIP6;1 (NOD26-LIKE INTRINSIC PROTEIN 6;1); boron transporter/ glycerol transmembrane transporter/ urea transmembrane transporter/ water channel/ water transporter	0	39.95	A	33.17	A	1.2
At1g80840	+	ATWRKY40	WRKY40; transcription factor	0	27.62	A	22.16	A	1.25
At1g80850	-	NA	methyladenine glycosylase family protein	0.3	471.09	P	62.21	P	7.57
AT1G80890	+	NA	unknown protein	0.5
At1g80900	-	ATMGT1	magnesium transporter CorA-like family protein (MGT1) (MRS2)	0.1	78.55	A	47.57	A	1.65
AT2G01340	+	NA	unknown protein	0.1
At2g01350	-	QPT	QPT (QUINOLINATE PHOSHORIBOSYLTRANSFERASE); nicotinate-nucleotide diphosphorylase (carboxylating)	0.2	14.54	A	19.61	A	-1.35
At2g01860	+	EMB975	EMB975 (EMBRYO DEFECTIVE 975)	0	16.17	A	13.95	A	1.16
At2g01870	-	NA	unknown protein	0	15.34	A	16.84	A	-1.1
At2g02740	+	ATWHY3	WHY3 (WHIRLY 3); DNA binding	0	34.04	A	22.02	A	1.55
AT2G02750	-	NA	pentatricopeptide (PPR) repeat-containing protein	0.1
AT2G02795	+, enclosed in At2g02800	NA	unknown protein	0
At2g02800	-	APK2B	APK2B (PROTEIN KINASE 2B); ATP binding / kinase/ protein kinase/ protein serine/threonine kinase	0	18.78	A	32.68	A	-1.74
At2g03450	+	ATPAP9	PAP9 (PURPLE ACID PHOSPHATASE 9); acid phosphatase/ protein serine/threonine phosphatase	0.3	80.99	P	32.05	A	2.53
AT2G03460	-	NA	NA	0
At2g04039	+	NA	unknown protein	0	17.23	A	14.21	A	1.21
At2g04040	-	ATDTX1	TX1; antiporter/ multidrug efflux pump/ multidrug transporter/ transporter	0	28.1	A	23.81	P	1.18
At2g04270	+	RNEE/G	RNEE/G (RNASE E/G-LIKE); endoribonuclease	0	24.1	A	16.21	A	1.49
At2g04280	-	NA	unknown protein	0	27.81	A	66.62	P	-2.4
AT2G05753	-, enclosed in At2g05755	NA	unknown protein	0.1
At2g05755	+	NA	integral membrane family protein	0.6	45.26	A	46.21	A	-1.02
AT2G07599	+	NA	NA	0
AT2G07785	-	NA	NADH-ubiquinone oxidoreductase, putative	0
AT2G07827	+	NA	unknown protein	0
AT2G07830	-, enclosed in AT2G07827	NA	unknown protein	0
AT2G15680	+, enclosed in At2g15690	NA	calmodulin-related protein, putative	0
At2g15690	-	NA	pentatricopeptide (PPR) repeat-containing protein	0.3	49.14	P	33.53	P	1.47
AT2G16575	+, enclosed in AT2G16580	NA	unknown protein	0.1
AT2G16580	-	NA	auxin-responsive protein, putative	0.1
AT2G18969	-	NA	NA	0
AT2G18970	+	NA	unknown protein	0
At2g19060	+	NA	GDSL-motif lipase/hydrolase family protein	0	31.25	A	69.64	A	-2.23
AT2G19070	-	SHT	SHT (SPERMIDINE HYDROXYCINNAMOYL TRANSFERASE); N-acyltransferase/ hydroxycinnamoyltransferase/ spermidine:caffeoyl CoA N-acyltransferase/ spermidine:coumaroyl CoA N-acyltransferase/ spermidine:feruloyl CoA N-acyltransferase/ spermidine:sinapoyl CoA N-acyl	0
AT2G19610	+	NA	zinc finger (C3HC4-type RING finger) family protein	0.3
At2g19620	-	NDL3	Ndr family protein	0.1	101.67	P	26.82	A	3.79
AT2G20170	+	NA	unknown protein	0
At2g20180	-	PIF1	PIL5 (PHYTOCHROME INTERACTING FACTOR 3-LIKE 5); DNA binding / phytochrome binding / transcription factor	0	46.82	A	49.67	A	-1.06
At2g20230	+	NA	NA	0.7	19.1	A	39.47	P	-2.07
At2g20240	-	NA	unknown protein	0	25.82	P	25.24	A	1.02
AT2G20495	+	NA	NA	0.6
AT2G20500	-	NA	unknown protein	0.2
At2g20710	+	NA	pentatricopeptide (PPR) repeat-containing protein	0	19.99	A	28.9	A	-1.45
At2g20720	-	NA	pentatricopeptide (PPR) repeat-containing protein	0	26.42	A	25.06	A	1.05
At2g21960	+	NA	unknown protein	0.3	255.02	P	54.67	A	4.66
At2g21970	-	2006-09-01	SEP2 (STRESS ENHANCED PROTEIN 2); chlorophyll binding	0.2	63.52	A	37.1	A	1.71
At2g22300	+	CAMTA3	SR1 (SIGNAL RESPONSIVE 1); calmodulin binding / transcription regulator	0	12.58	A	8.87	A	1.42
At2g22310	-	ATUBP4	ATUBP4 (ARABIDOPSIS THALIANA UBIQUITIN-SPECIFIC PROTEASE 4); ubiquitin-specific protease	0	34.6	A	26.08	A	1.33
At2g23460	+	ATXLG1	XLG1 (EXTRA-LARGE G-PROTEIN 1); guanyl nucleotide binding / signal transducer	0	31.89	A	36.15	P	-1.13
At2g23470	-	RUS4	NA	0	100.79	A	102.45	A	-1.02
At2g23940	+	NA	unknown protein	0.8	19.51	A	33.04	A	-1.69
AT2G23945	-	NA	chloroplast nucleoid DNA-binding protein-related	0.1
At2g24180	+	CYP71B6	CYP71B6 (CYTOCHROME P450 71B6); electron carrier/ heme binding / iron ion binding / monooxygenase/ oxygen binding	0	33.2	A	25.67	A	1.29
At2g24190	-	NA	short-chain dehydrogenase/reductase (SDR) family protein	0.2	38.62	A	46.75	P	-1.21
AT2G24350	+	NA	RNA recognition motif (RRM)-containing protein	0
At2g24360	-	NA	serine/threonine/tyrosine kinase, putative	0.5	72.56	P	86.71	P	-1.2
AT2G24617	+	NA	unknown protein	0
AT2G24620	-	NA	S-locus glycoprotein family protein	0.1
AT2G24670	+	NA	NA	0
AT2G24680	-	NA	transcriptional factor B3 family protein	0.2
At2g25270	+	NA	unknown protein	0	21.11	A	35.53	A	-1.68
At2g25280	-	NA	NA	0.2	22.31	A	45.34	A	-2.03
AT2G25409	-	NA	unknown protein	0
AT2G25410	+	NA	protein binding / zinc ion binding	0
At2g25950	+	NA	unknown protein	0.2	49.7	P	22.98	A	2.16
AT2G25964	-	NA	unknown protein	0.2
At2g26170	+	CYP711A1	CYP711A1; electron carrier/ heme binding / iron ion binding / monooxygenase/ oxygen binding	0	19.84	A	19.17	A	1.03
At2g26180	-	IQD6	IQD6 (IQ-domain 6); calmodulin binding	0	75.6	P	77	P	-1.02
At2g27080	+	NA	harpin-induced protein-related / HIN1-related / harpin-responsive protein-related	0	39.7	A	30.04	A	1.32
At2g27090	-	NA	unknown protein	0	52.5	P	31.83	A	1.65
At2g27150	+	AAO3	AAO3 (Abscisic ALDEHYDE OXIDASE 3); abscisic aldehyde oxidase/ aldehyde oxidase/ indole-3-acetaldehyde oxidase	0.1	127.51	P	24.47	A	5.21
AT2G27160	-, enclosed in At2g27150	NA	unknown protein	0
At2g27460	+	NA	sec23/sec24 transport family protein	0.1	46.91	A	42.4	A	1.11
At2g27470	-	NF-YB11	NF-YB11 (NUCLEAR FACTOR Y, SUBUNIT B11); transcription factor	0.1	11.19	A	20.86	A	-1.86
At2g28460	+	NA	protein binding / zinc ion binding	0	36.74	P	17.2	A	2.14
At2g28470	-	BGAL8	BGAL8 (beta-galactosidase 8); beta-galactosidase/ catalytic/ cation binding / sugar binding	0.1	46.3	P	29.66	A	1.56
At2g28670	-, enclosed in AT2G28671	NA	disease resistance-responsive family protein / fibroin-related	0	38.19	A	28.39	A	1.35
AT2G28671	+	NA	unknown protein	0
At2g29180	+	NA	unknown protein	0.4	362.14	P	27.37	A	13.23
AT2G29190	-	APUM2	APUM2 (Arabidopsis Pumilio 2); RNA binding / binding	0.1
At2g29760	+	OTP81	pentatricopeptide (PPR) repeat-containing protein	0	38.23	A	16.97	A	2.25
AT2G29770	-	NA	kelch repeat-containing F-box family protein	0
At2g30600	+	NA	BTB/POZ domain-containing protein	0.3	104.56	P	45.34	A	2.31
AT2G30615	-	NA	NA	0.1
AT2G30760	-	NA	unknown protein	0
AT2G30766	+	NA	unknown protein	0
AT2G30820	+	NA	unknown protein	0
AT2G30830	-	NA	2-oxoglutarate-dependent dioxygenase, putative	0
AT2G31560	+	NA	unknown protein	0.4
At2g31570	-	ATGPX2	ATGPX2 (GLUTATHIONE PEROXIDASE 2); glutathione peroxidase	0.5	258.86	P	34.65	A	7.47
At2g31880	+	EVR	leucine-rich repeat transmembrane protein kinase, putative	0	18.72	A	16.66	A	1.12
At2g31890	-	ATRAP	RAP	0	39.9	A	35.27	A	1.13
AT2G32470	+	NA	F-box family protein-related	0
At2g32480	-	ARASP	membrane-associated zinc metalloprotease, putative	0	50.91	P	61.84	A	-1.21
AT2G32645	-	NA	unknown protein	0
AT2G32650	+	NA	NA	0
At2g32800	+	AP4.3A	AP4.3A; ATP binding / protein kinase/ protein serine/threonine kinase/ protein tyrosine kinase	0.3	15.46	A	16.67	A	-1.08
At2g32810	-	BGAL9	BGAL9 (Beta galactosidase 9); beta-galactosidase/ catalytic/ cation binding / sugar binding	0.3	48.86	A	39.52	A	1.24
At2g33520	+	NA	NA	0.3	570.05	P	52.75	P	10.81
At2g33530	-	scpl46	scpl46 (serine carboxypeptidase-like 46); serine-type carboxypeptidase	0	35.93	A	29.17	A	1.23
AT2G33793	+	NA	unknown protein	0
AT2G33796	-, enclosed in AT2G33793	NA	NA	0
At2g33845	+	NA	DNA-binding protein-related	0.1	25.07	A	35.42	A	-1.41
AT2G33847	-	NA	unknown protein	0
AT2G34170	+	NA	unknown protein	0.1
AT2G34180	-	ATWL2	CIPK13 (CBL-INTERACTING PROTEIN KINASE 13); ATP binding / kinase/ protein kinase/ protein serine/threonine kinase	0.3
AT2G34380	+	NA	NA	0.9
AT2G34390	-	NIP2;1	NIP2;1 (NOD26-LIKE INTRINSIC PROTEIN 2;1); lactate transmembrane transporter/ water channel	0.1
AT2G34410	+	NA	O-acetyltransferase family protein	0.5	43.38	P	26.22	A	1.65
AT2G34420	-	LHB1B2	LHB1B2; chlorophyll binding	0.2
At2g34460	+	NA	flavin reductase-related	0	27.52	A	29.31	A	-1.07
At2g34470	-	PSKF109	UREG (UREASE ACCESSORY PROTEIN G); ATP binding / metal ion binding / nickel ion binding / nucleotide binding	0.2	34	A	38.2	A	-1.12
At2g34560	+	NA	katanin, putative	0	16.05	A	18.73	A	-1.17
At2g34570	-	MEE21	MEE21 (maternal effect embryo arrest 21)	0	35.39	A	27.87	A	1.27
AT2G36026	+	NA	NA	0
AT2G36030	-, enclosed in AT2G36026	NA	unknown protein	0
AT2G36090	+	NA	F-box family protein	0
At2g36100	-	NA	integral membrane family protein	0	32.62	A	19.38	A	1.68
AT2G36355	+	NA	unknown protein	0
At2g36360	-	NA	kelch repeat-containing protein	0.1	46.7	A	57.15	A	-1.22
AT2G37530	+	NA	unknown protein	0
At2g37540	-	NA	short-chain dehydrogenase/reductase (SDR) family protein	0.5	20.05	A	133.2	P	-6.64
At2g37650	+	NA	scarecrow-like transcription factor 9 (SCL9)	0.3	83.71	P	28.83	A	2.9
At2g37660	-	NA	binding / catalytic/ coenzyme binding	0	27.94	A	36.32	A	-1.3
AT2G37910	+	NA	cation/hydrogen exchanger, putative (CHX21)	0
At2g37920	-	emb1513	emb1513 (embryo defective 1513); copper ion transmembrane transporter	0	28.81	A	24.92	A	1.16
At2g38470	+	ATWRKY33	WRKY33; transcription factor	0.1	31.68	A	20.35	A	1.56
At2g38480	-	NA	integral membrane protein, putative	0.7	158.41	P	108.97	P	1.45
At2g38780	+	NA	unknown protein	0	24.75	A	25.67	A	-1.04
At2g38790	-	NA	unknown protein	0	32.81	A	27.8	A	1.18
AT2G39518	-	NA	NA	0
AT2G39520	+	NA	unknown protein	0
AT2G39740	+	NA	unknown protein	0.1
At2g39750	-	NA	dehydration-responsive family protein	0.4	51.2	A	135.4	P	-2.64
At2g39910	+	NA	binding	0	35.87	A	57.49	A	-1.6
At2g39920	-	NA	acid phosphatase class B family protein	0	20.22	A	15.75	A	1.28
AT2G39975	+	NA	NA	0
At2g39980	-	NA	transferase family protein	0.1	98.06	P	52.62	A	1.86
At2g40810	+	ATATG18C	AtATG18c	0.4	91.24	A	106.02	P	-1.16
AT2G40815	-	NA	NA	0
At2g40880	+	ATCYSA	ATCYSA (CYSTATIN A); cysteine-type endopeptidase inhibitor	0.3	47.54	P	40.08	P	1.19
At2g40890	-	CYP98A3	CYP98A3 (cytochrome P450, family 98, subfamily A, polypeptide 3); monooxygenase/ p-coumarate 3-hydroxylase	0	64.16	P	25.71	A	2.5
AT2G41670	+	NA	GTP-binding family protein	0
At2g41680	-	NTRC	NTRC (NADPH-DEPENDENT THIOREDOXIN REDUCTASE C); thioredoxin-disulfide reductase	0.1	66.68	P	16.83	A	3.96
At2g41705	+	NA	camphor resistance CrcB family protein	0.1	34.97	A	28.09	A	1.24
At2g41710	-	NA	ovule development protein, putative	0	32.51	A	38.02	A	-1.17
AT2G43340	+	NA	unknown protein	0.1
At2g43350	-	ATGPX3	ATGPX3 (GLUTATHIONE PEROXIDASE 3); glutathione peroxidase	0.4	17.94	A	29.62	A	-1.65
At2g43550	+	NA	trypsin inhibitor, putative	0	12.67	A	12.06	A	1.05
At2g43560	-	NA	immunophilin / FKBP-type peptidyl-prolyl cis-trans isomerase family protein	0	12.11	A	12.36	A	-1.02
AT2G43840	+	UGT74F1	UDP-glucoronosyl/UDP-glucosyl transferase family protein	0
At2g43850	-	NA	ankyrin protein kinase, putative (APK1)	0.4	60.69	A	77.54	A	-1.28
At2g44100	+	AT-GDI1	ATGDI1 (ARABIDOPSIS THALIANA GUANOSINE NUCLEOTIDE DIPHOSPHATE DISSOCIATION INHIBITOR 1); RAB GDP-dissociation inhibitor	0.1	29.78	A	32.49	A	-1.09
AT2G44110	-	ATMLO15	MLO15 (MILDEW RESISTANCE LOCUS O 15); calmodulin binding	0
AT2G45840	+	NA	NA	0
At2g45850	-	NA	DNA-binding family protein	0	30.11	A	26.03	A	1.16
AT2G46100	+	NA	unknown protein	0.4	17.58	A	30.36	A	-1.73
AT2G46110	-	KPHMT1	KPHMT1 (KETOPANTOATE HYDROXYMETHYLTRANSFERASE 1); 3-methyl-2-oxobutanoate hydroxymethyltransferase	0.1
At2g46225	+	ABIL1	ABIL1 (Abi-1-like 1)	0	32.64	A	34.05	A	-1.04
At2g46230	-	NA	NA	0.1	38.96	A	61.57	P	-1.58
At2g46600	+	NA	calcium-binding protein, putative	0.8	523.5	P	53.81	P	9.73
At2g46610	-	NA	arginine/serine-rich splicing factor, putative	0.6	115.75	P	51.44	P	2.25
At2g47780	+	NA	rubber elongation factor (REF) protein-related	0.1	109.66	P	36.51	A	3
At2g47790	-	NA	transducin family protein / WD-40 repeat family protein	0.5	1104.16	P	104.59	A	10.56
At3g01350	+	NA	proton-dependent oligopeptide transport (POT) family protein	0.7	16.44	A	42.92	P	-2.61
At3g01360	-	NA	unknown protein	0.7	24.7	A	33.39	P	-1.35
AT3G01830	+	NA	calmodulin-related protein, putative	0
AT3G01840	-, enclosed in AT3G01830	NA	protein kinase family protein	0
At3g03640	+	BGLU25	BGLU25 (BETA GLUCOSIDASE 25); catalytic/ cation binding / hydrolase, hydrolyzing O-glycosyl compounds	0.1	22.31	A	32.6	A	-1.46
AT3G03650	-	EDA5	EDA5 (embryo sac development arrest 5); catalytic	0.9
At3g03910	+	GDH3	GDH3 (GLUTAMATE DEHYDROGENASE 3); binding / catalytic/ oxidoreductase/ oxidoreductase, acting on the CH-NH2 group of donors, NAD or NADP as acceptor	0	89.31	A	84.84	A	1.05
At3g03920	-	NA	Gar1 RNA-binding region family protein	0	139.18	P	65.06	P	2.14
At3g04790	+	NA	ribose 5-phosphate isomerase-related	0.9	58.52	A	191.34	P	-3.27
AT3G04800	-, enclosed in At3g04790	ATTIM23-3	ATTIM23-3; P-P-bond-hydrolysis-driven protein transmembrane transporter/ protein transporter	0.1
At3g04870	+	PDE181	ZDS (ZETA-CAROTENE DESATURASE); carotene 7,8-desaturase	0	40.53	A	34.93	A	1.16
At3g04880	-	DRT102	DRT102 (DNA-DAMAGE-REPAIR/TOLERATION 2)	0	24.31	A	20.72	A	1.17
AT3G05380	+	ALY2	DNA binding / transcription factor	0
AT3G05390	-	NA	unknown protein	0
At3g06950	+	NA	tRNA pseudouridine synthase family protein	0	23.12	P	22.13	A	1.04
At3g06960	-	PDE320	PDE320 (PIGMENT DEFECTIVE 320)	0	35.1	A	49.87	A	-1.42
AT3G07500	+	NA	far-red impaired responsive family protein / FAR1 family protein	0.1
At3g07510	-	NA	unknown protein	0.6	33.29	A	46.18	A	-1.39
At3g07590	+	NA	small nuclear ribonucleoprotein D1, putative / snRNP core protein D1, putative / Sm protein D1, putative	0	11.73	A	18.43	A	-1.57
AT3G07600	-	NA	heavy-metal-associated domain-containing protein	0.1
At3g07690	+	NA	NAD or NADH binding / binding / catalytic/ coenzyme binding / glycerol-3-phosphate dehydrogenase (NAD+)/ oxidoreductase/ oxidoreductase, acting on CH-OH group of donors / oxidoreductase, acting on the CH-OH group of donors, NAD or NADP as acceptor	0.1	19.64	A	22.77	A	-1.16
At3g07700	-	NA	ABC1 family protein	0	21.35	A	18.31	A	1.17
At3g07990	+	SCPL27	SCPL27 (serine carboxypeptidase-like 27); serine-type carboxypeptidase	0	79.63	A	36.44	A	2.18
AT3G08000	-	NA	RNA-binding protein, putative	0
At3g08890	+	NA	unknown protein	0.4	38.74	A	50.37	A	-1.3
AT3G08900	-	RGP	RGP3 (REVERSIBLY GLYCOSYLATED POLYPEPTIDE 3); transferase, transferring hexosyl groups	0.3
At3g09250	+	NA	DNA binding / nuclease	0	36.16	A	36.56	A	-1.01
At3g09260	-	BGLU23	PYK10; beta-glucosidase/ copper ion binding / fucosidase/ hydrolase, hydrolyzing O-glycosyl compounds	0	31.2	A	36.95	A	-1.18
At3g09650	+	CRM3	HCF152 (HIGH CHLOROPHYLL FLUORESCENCE 152); mRNA binding	0	28.25	A	25.79	A	1.1
AT3G09660	-	MCM8	MCM8; ATP binding / DNA binding / DNA-dependent ATPase/ nucleoside-triphosphatase/ nucleotide binding	0
At3g09690	+	NA	hydrolase, alpha/beta fold family protein	0.8	20.84	A	28.51	A	-1.37
AT3G09700	-	NA	DNAJ heat shock N-terminal domain-containing protein	0
At3g10060	+	NA	immunophilin, putative / FKBP-type peptidyl-prolyl cis-trans isomerase, putative	0	19.2	A	17.48	A	1.1
At3g10070	-	TAF12	TAF12 (TBP-ASSOCIATED FACTOR 12); DNA binding / transcription initiation factor	0.7	25.42	A	33.1	A	-1.3
At3g10140	+	RECA3	RECA3 (recA homolog 3); ATP binding / DNA binding / DNA-dependent ATPase/ nucleoside-triphosphatase/ nucleotide binding	0	31.7	A	36.93	A	-1.17
AT3G10150	-	ATPAP16	PAP16 (PURPLE ACID PHOSPHATASE 16); acid phosphatase/ protein serine/threonine phosphatase	0
AT3G11000	+	NA	NA	0
AT3G11010	-	AtRLP34	AtRLP34 (Receptor Like Protein 34); kinase/ protein binding	0.8
At3g11590	+	NA	unknown protein	0	46.99	A	24.65	A	1.91
AT3G11591	-	NA	unknown protein	0
AT3G12545	-	NA	lipid transfer protein-related	0
At3g12550	+	NA	XH/XS domain-containing protein / XS zinc finger domain-containing protein	0.1	63.8	A	59.52	A	1.07
At3g14120	+	NA	NA	0	33.86	A	42.56	P	-1.26
AT3G14130	-	NA	(S)-2-hydroxy-acid oxidase, peroxisomal, putative / glycolate oxidase, putative / short chain alpha-hydroxy acid oxidase, putative	0
AT3G14340	+, enclosed in At3g14350	NA	unknown protein	0
At3g14350	-	SRF7	SRF7 (STRUBBELIG-RECEPTOR FAMILY 7); ATP binding / protein binding / protein kinase/ protein serine/threonine kinase/ protein tyrosine kinase	0.1	19.9	A	26.08	A	-1.31
AT3G14980	-	NA	PHD finger transcription factor, putative	0.2
AT3G14981	+, enclosed in AT3G14980	NA	unknown protein	0
At3g15190	+	NA	chloroplast 30S ribosomal protein S20, putative	0.1	21.36	A	38.59	A	-1.81
AT3G15200	-	NA	pentatricopeptide (PPR) repeat-containing protein	0
At3g15350	+	NA	glycosyltransferase family 14 protein / core-2/I-branching enzyme family protein	0.6	33.67	A	66.17	P	-1.97
At3g15352	-	ATCOX17	ATCOX17; copper chaperone	0	24.31	A	28.47	A	-1.17
At3g15380	+	NA	choline transporter-related	0	34.45	A	22.45	A	1.53
At3g15390	-	SDE5	SDE5 (silencing defective 5)	0.7	67.36	P	18.06	A	3.73
AT3G15518	+	NA	unknown protein	0
At3g15520	-	NA	peptidyl-prolyl cis-trans isomerase TLP38, chloroplast / thylakoid lumen PPIase of 38 kDa / cyclophilin / rotamase	0	16.56	A	24.78	A	-1.5
AT3G15550	+	NA	unknown protein	0
At3g15570	-	NA	phototropic-responsive NPH3 family protein	0	20.14	A	14.69	A	1.37
AT3G15650	+	NA	phospholipase/carboxylesterase family protein	0
At3g15660	-	ATGRX4	GRX4 (GLUTAREDOXIN 4); metal ion binding	0.5	147.72	P	71.71	P	2.06
At3g15890	+	NA	protein kinase family protein	0	36.44	A	47.96	A	-1.32
At3g15900	-	NA	unknown protein	0.1	152.77	P	31.42	A	4.86
At3g16130	+	ATROPGEF13	ROPGEF13; Rho guanyl-nucleotide exchange factor	0.7	27.01	A	176.5	P	-6.53
At3g16140	-	PSAH-1	PSAH-1 (photosystem I subunit H-1)	0	50.69	P	47.86	A	1.06
At3g16240	+	AQP1	DELTA-TIP; ammonia transporter/ methylammonium transmembrane transporter/ water channel	0	62.06	A	41.37	A	1.5
At3g16250	-	NDF4	NDF4 (NDH-DEPENDENT CYCLIC ELECTRON FLOW 1); electron carrier/ iron-sulfur cluster binding	0	11.9	A	9.7	A	1.23
At3g17160	+	NA	unknown protein	0	16.1	A	29.41	P	-1.83
At3g17170	-	RFC3	RFC3 (REGULATOR OF FATTY-ACID COMPOSITION 3); structural constituent of ribosome	0	16.55	A	20.04	A	-1.21
AT3G18620	+	NA	zinc finger (DHHC type) family protein	0.3
AT3G18630	-	ATUNG	uracil DNA glycosylase family protein	0
At3g18680	+	NA	aspartate/glutamate/uridylate kinase family protein	0	44.23	P	32.45	A	1.36
At3g18690	-	MKS1	MKS1 (MAP kinase substrate 1); protein binding	0	20.68	A	23.87	A	-1.15
At3g18860	+	NA	transducin family protein / WD-40 repeat family protein	0.5	21.97	A	43.39	A	-1.97
AT3G18870	-	NA	mitochondrial transcription termination factor-related / mTERF-related	0.1
AT3G18960	+	NA	transcriptional factor B3 family protein	0
At3g18970	-	NA	pentatricopeptide (PPR) repeat-containing protein	0	21.97	A	21.32	A	1.03
At3g19480	+	NA	D-3-phosphoglycerate dehydrogenase, putative / 3-PGDH, putative	0	19.79	A	15.09	A	1.31
At3g19490	-	ATNHD1	ATNHD1; potassium:hydrogen antiporter/ sodium:hydrogen antiporter	0.4	88.16	P	49.94	P	1.77
AT3G19700	+	IKU2	IKU2 (HAIKU2); ATP binding / protein binding / protein kinase/ protein serine/threonine kinase	0
At3g19710	-	BCAT4	BCAT4 (BRANCHED-CHAIN AMINOTRANSFERASE4); catalytic/ methionine-oxo-acid transaminase	0	33.34	A	27.66	A	1.21
At3g19800	+	NA	unknown protein	0	270.08	A	260.83	A	1.04
At3g19810	-	NA	unknown protein	0	20.57	A	11.17	A	1.84
At3g20670	+	HTA13	HTA13; DNA binding	0.2	92.1	P	96.47	P	-1.05
At3g20680	-	NA	unknown protein	0	13.85	A	15.25	A	-1.1
At3g20730	+	NA	pentatricopeptide (PPR) repeat-containing protein	0.2	21.13	A	21.33	A	-1.01
At3g20740	-	FIE	FIE (FERTILIZATION-INDEPENDENT ENDOSPERM); nucleotide binding / transcription factor/ transcription regulator	0.9	60.35	A	60.25	P	1
AT3G20898	+	NA	unknown protein	0
AT3G20900	-	NA	unknown protein	0
At3g21060	+	NA	transducin family protein / WD-40 repeat family protein	0.2	88.85	A	65.98	A	1.35
AT3G21070	-	ATNADK-1	NADK1 (NAD KINASE 1); NAD+ kinase/ NADH kinase/ calmodulin binding	0.1
At3g21360	+	NA	electron carrier/ oxidoreductase	0.1	62.49	A	40.12	A	1.56
AT3G21370	-	BGLU19	BGLU19 (BETA GLUCOSIDASE 19); catalytic/ cation binding / hydrolase, hydrolyzing O-glycosyl compounds	0
AT3G21490	+	NA	copper-binding family protein	0.2
AT3G21500	-	DXPS1	1-deoxy-D-xylulose-5-phosphate synthase	0.1
At3g21520	+	NA	unknown protein	0.1	18.53	A	20.58	A	-1.11
AT3G21530	-	NA	endonuclease/exonuclease/phosphatase family protein	0.1
AT3G22183	+, enclosed in At3g22190	NA	unknown protein	0.1
At3g22190	-	IQD5	IQD5 (IQ-domain 5); calmodulin binding	0.4	164.55	P	29.04	A	5.67
At3g22480	+	PDF2	prefoldin-related KE2 family protein	0.1	128.67	A	42.12	A	3.06
AT3G22490	-	NA	late embryogenesis abundant protein, putative / LEA protein, putative	0
At3g22620	+	NA	protease inhibitor/seed storage/lipid transfer protein (LTP) family protein	0	29.63	A	29.96	A	-1.01
At3g22630	-	PBD1	PBD1 (20S PROTEASOME BETA SUBUNIT D1); peptidase/ threonine-type endopeptidase	0.5	15.8	A	94.99	P	-6.01
At3g23070	+	ATCFM3A	RNA binding	0	11.41	A	11.21	A	1.02
At3g23080	-	NA	NA	0.1	157.1	P	53.65	P	2.93
AT3G24020	+	NA	disease resistance-responsive family protein	0
At3g24030	-	NA	hydroxyethylthiazole kinase family protein	0.4	25.2	A	69.72	A	-2.77
At3g24500	+	ATMBF1C	MBF1C (MULTIPROTEIN BRIDGING FACTOR 1C); DNA binding / transcription coactivator/ transcription factor	0.5	453.02	P	90.84	P	4.99
At3g24503	-	ALDH1A	ALDH2C4; 3-chloroallyl aldehyde dehydrogenase/ aldehyde dehydrogenase (NAD)/ coniferyl-aldehyde dehydrogenase	0	28.02	A	27.5	A	1.02
AT3G25550	+	NA	F-box family protein	0
At3g25560	-	NIK2	NIK2 (NSP-INTERACTING KINASE 2); ATP binding / protein binding / protein kinase/ protein serine/threonine kinase	0	41.15	A	26.18	A	1.57
At3g26470	+	NA	NA	0	16.93	A	14.72	A	1.15
At3g26480	-	NA	transducin family protein / WD-40 repeat family protein	0	59.57	A	71.6	P	-1.2
AT3G26840	+	NA	esterase/lipase/thioesterase family protein	0.1
AT3G26850	-	NA	NA	0.1
At3g27110	+	NA	peptidase M48 family protein	0.4	23.36	A	21.36	A	1.09
AT3G27120	-	NA	ATP binding / ATPase/ nucleoside-triphosphatase/ nucleotide binding	0.4
AT3G28880	+	NA	protein binding	0
AT3G28890	-	AtRLP43	AtRLP43 (Receptor Like Protein 43); kinase/ protein binding	0
At3g29320	+	NA	glucan phosphorylase, putative	0.2	13.32	A	42.38	P	-3.18
AT3G29330	-	NA	unknown protein	0.1
At3g43920	+	ATDCL3	ribonuclease III family protein	0.1	41	A	27.74	A	1.48
AT3G43930	-	NA	NA	0.5
At3g45590	+	ATSEN1	ATSEN1 (SPLICING ENDONUCLEASE 1); nuclease/ nucleic acid binding / tRNA-intron endonuclease	0.2	733.79	P	60.74	P	12.08
At3g45600	-	TET3	TET3 (TETRASPANIN3)	0	16.09	P	16.29	A	-1.01
At3g45850	-	NA	kinesin motor protein-related	0.1	43.55	P	49.85	P	-1.14
AT3G45851	+	NA	unknown protein	0
At3g45970	+	ATEXLA1	ATEXLA1 (ARABIDOPSIS THALIANA EXPANSIN-LIKE A1)	0	17.14	A	16.42	A	1.04
At3g45980	-	H2B	HTB9; DNA binding	0.1	25.87	A	38.19	A	-1.48
At3g46290	+	HERK1	protein kinase, putative	0	25.39	A	25.84	A	-1.02
AT3G46300	-	NA	unknown protein	0
At3g47295	+	NA	unknown protein	0	12.35	A	14.48	A	-1.17
AT3G47300	-	SELT	SELT (SELT-LIKE PROTEIN PRECURSOR); selenium binding	0
AT3G47460	+	ATSMC2	ATSMC2; transporter	0
At3g47470	-	CAB4	LHCA4 (LIGHT-HARVESTING CHLOROPHYLL-PROTEIN COMPLEX I SUBUNIT A4); chlorophyll binding	0.3	28.64	A	45.95	P	-1.6
AT3G47580	+	NA	leucine-rich repeat transmembrane protein kinase, putative	0
At3g47590	-	NA	esterase/lipase/thioesterase family protein	0.2	14.71	A	78.2	P	-5.32
AT3G47950	+	AHA4	AHA4; ATPase/ hydrogen-exporting ATPase, phosphorylative mechanism	0.1
At3g47960	-	NA	proton-dependent oligopeptide transport (POT) family protein	0.3	78.84	P	37.38	A	2.11
AT3G48320	+	CYP71A21	CYP71A21; electron carrier/ heme binding / iron ion binding / monooxygenase/ oxygen binding	0
AT3G48330	-	ATPIMT1	PIMT1 (PROTEIN-L-ISOASPARTATE METHYLTRANSFERASE 1); protein-L-isoaspartate (D-aspartate) O-methyltransferase	0.2
At3g49180	+	RID3	RID3 (ROOT INITIATION DEFECTIVE 3); nucleotide binding	0.1	93.42	A	139.48	A	-1.49
AT3G49190	-	NA	condensation domain-containing protein	0
AT3G49550	+	NA	unknown protein	0.4
AT3G49551	-	NA	unknown protein	0
At3g49890	+	NA	unknown protein	0	24.49	A	14.77	A	1.66
AT3G49900	-	NA	BTB/POZ domain-containing protein	0
At3g50430	+	NA	unknown protein	0.3	108.14	P	86.97	P	1.24
At3g50440	-	ATMES10	MES10 (METHYL ESTERASE 10); hydrolase/ hydrolase, acting on ester bonds / methyl jasmonate esterase	0	22.3	A	24.59	A	-1.1
At3g52380	+	CP33	CP33; RNA binding	0	41.66	A	35.22	A	1.18
At3g52390	-	NA	tatD-related deoxyribonuclease family protein	0.2	81.18	P	38.85	P	2.09
At3g52850	+	ATELP	VSR1 (VACUOLAR SORTING RECEPTOR HOMOLOG 1); amino-terminal vacuolar sorting propeptide binding	0.5	48.53	A	85.46	P	-1.76
AT3G52860	-	NA	unknown protein	0.1
AT3G52900	+	NA	unknown protein	0
AT3G52905	-	NA	DNA binding / hydrolase, acting on ester bonds / nuclease/ nucleic acid binding / recombinase	0
AT3G53235	+, enclosed in At3g53240	NA	unknown protein	0.1
At3g53240	-	AtRLP45	AtRLP45 (Receptor Like Protein 45); protein binding	0.9	58.62	A	70.17	P	-1.2
AT3G53530	+	NA	heavy-metal-associated domain-containing protein	0.1
At3g53540	-	NA	unknown protein	0.9	162.51	P	30.12	P	5.4
At3g54050	+	HCEF1	fructose-1,6-bisphosphatase, putative / D-fructose-1,6-bisphosphate 1-phosphohydrolase, putative / FBPase, putative	0	12.81	A	17.46	A	-1.36
At3g54060	-	NA	unknown protein	0.1	233.64	P	45.14	P	5.18
At3g54080	+	NA	sugar binding	0.1	35.9	A	34.28	A	1.05
AT3G54085	-	NA	NA	0.1
AT3G54490	+	RPB5E	RPB5E (RNA POLYMERASE II FIFTH LARGEST SUBUNIT, E); DNA binding / DNA-directed RNA polymerase	0
At3g54500	-	NA	NA	0.6	24.6	A	29.85	A	-1.21
At3g55830	+	EPC1	EPC1 (ECTOPICALLY PARTING CELLS); UDP-glucosyltransferase/ transferase, transferring glycosyl groups	0.2	103.52	P	48.69	A	2.13
At3g55840	-	NA	NA	0.1	96.02	P	35.3	A	2.72
At3g55910	+	NA	unknown protein	0.3	617.51	P	66.35	P	9.31
At3g55920	-	NA	peptidyl-prolyl cis-trans isomerase, putative / cyclophilin, putative / rotamase, putative	0.3	65.77	P	40.79	A	1.61
AT3G56030	+	NA	NA	0
At3g56040	-	UGP3	UGP3 (UDP-GLUCOSE PYROPHOSPHORYLASE 3)	0.2	20.94	A	17.47	A	1.2
AT3G56470	+	NA	F-box family protein	0
At3g56480	-	NA	myosin heavy chain-related	0	27.42	A	45.84	A	-1.67
AT3G56500	+	NA	serine-rich protein-related	0
At3g56510	-	NA	TBP-binding protein, putative	0	22.07	A	23.67	A	-1.07
At3g56740	+	NA	ubiquitin-associated (UBA)/TS-N domain-containing protein	0.8	121.22	P	52.44	P	2.31
At3g56750	-	NA	unknown protein	0.2	31.01	A	49.62	A	-1.6
At3g56900	+	NA	aladin-related / adracalin-related	0.2	162.68	P	44.74	A	3.64
At3g56910	-	PSRP5	PSRP5 (PLASTID-SPECIFIC 50S RIBOSOMAL PROTEIN 5)	0	21.26	A	49.95	A	-2.35
At3g58540	+	NA	unknown protein	0.1	372.94	P	34.97	P	10.67
At3g58550	-	NA	protease inhibitor/seed storage/lipid transfer protein (LTP) family protein	0	31.57	A	21.74	A	1.45
AT3G58590	+	NA	pentatricopeptide (PPR) repeat-containing protein	0
At3g58600	-	NA	NA	0	21.68	A	29.97	A	-1.38
At3g58710	+	ATWRKY69	WRKY69; transcription factor	0	62.18	A	56.26	A	1.11
AT3G58720	-	NA	zinc finger (C3HC4-type RING finger) family protein	0
AT3G58780	+	AGL1	SHP1 (SHATTERPROOF 1); DNA binding / protein binding / transcription factor	0
At3g58790	-	GAUT15	GAUT15 (Galacturonosyltransferase 15); polygalacturonate 4-alpha-galacturonosyltransferase/ transferase, transferring glycosyl groups / transferase, transferring hexosyl groups	0	38.26	A	32.27	A	1.19
AT3G59030	+	ATTT12	TT12 (TRANSPARENT TESTA 12); antiporter/ solute:hydrogen antiporter/ transmembrane transporter/ transporter	0
At3g59040	-	NA	pentatricopeptide (PPR) repeat-containing protein	0	37.36	A	29.8	A	1.25
At3g59110	+	NA	protein kinase family protein	0	138.9	A	359.11	A	-2.59
AT3G59120	-	NA	DC1 domain-containing protein	0
At3g59940	+	NA	kelch repeat-containing F-box family protein	0.6	355.89	P	47.89	A	7.43
At3g59950	-	NA	autophagy 4b (APG4b)	0.6	96.27	P	39.89	A	2.41
AT3G60730	+	NA	pectinesterase family protein	0
At3g60740	-	CHO	TTN1 (TITAN 1); tubulin binding	0.7	215.59	P	60.54	P	3.56
At3g60810	+	NA	unknown protein	0	26.92	A	32.09	A	-1.19
At3g60820	-	PBF1	PBF1; peptidase/ threonine-type endopeptidase	0.6	116.27	A	120.71	P	-1.04
At3g61080	+	NA	fructosamine kinase family protein	0.1	97.36	P	27.02	A	3.6
AT3G61090	-	NA	unknown protein	0
AT3G61300	+	NA	C2 domain-containing protein	0.1
At3g61310	-	NA	DNA-binding family protein	0	42.97	A	40.33	A	1.07
At3g61350	+	SKIP4	SKIP4 (SKP1 INTERACTING PARTNER 4)	0.1	25.2	A	35.75	P	-1.42
At3g61360	-	NA	pentatricopeptide (PPR) repeat-containing protein	0.2	142.13	A	140.18	A	1.01
At3g62030	+	ROC4	peptidyl-prolyl cis-trans isomerase, chloroplast / cyclophilin / rotamase / cyclosporin A-binding protein (ROC4)	0.9	1905.15	P	132.63	P	14.36
At3g62040	-	NA	catalytic/ hydrolase	0	18.94	A	13.93	A	1.36
At3g62080	+	NA	SNF7 family protein	0.7	111.11	P	26.05	A	4.27
AT3G62090	-	PIF6	PIL2 (PHYTOCHROME INTERACTING FACTOR 3-LIKE 2); protein binding / transcription factor	0
At3g63400	+	NA	peptidyl-prolyl cis-trans isomerase cyclophilin-type family protein	0.2	58.09	P	44.42	P	1.31
At3g63410	-	APG1	APG1 (ALBINO OR PALE GREEN MUTANT 1); 2-methyl-6-phytyl-1,4-benzoquinone methyltransferase/ S-adenosylmethionine-dependent methyltransferase/ methyltransferase	0.1	68.62	A	33.29	A	2.06
At4g00360	+	ATT1	CYP86A2 (CYTOCHROME P450 86 A2); fatty acid (omega-1)-hydroxylase/ oxygen binding	0.3	47.89	A	64.67	A	-1.35
At4g00370	-	ANTR2	ANTR2; inorganic phosphate transmembrane transporter/ organic anion transmembrane transporter	0.5	324.34	P	54.77	A	5.92
At4g00490	+	BAM2	BAM2 (BETA-AMYLASE 2); beta-amylase	0.2	35.16	A	40.83	A	-1.16
At4g00500	-	NA	lipase class 3 family protein / calmodulin-binding heat-shock protein-related	0	51.57	A	37.62	A	1.37
At4g01026	+	PYL7	unknown protein	0.1	32.64	P	18.16	A	1.8
At4g01030	-	NA	pentatricopeptide (PPR) repeat-containing protein	0.1	32.47	A	32	A	1.01
AT4G01328	-	NA	unknown protein	0
At4g01330	+	NA	ATP binding / kinase/ protein kinase/ protein serine/threonine kinase/ protein tyrosine kinase	0.1	22.95	A	40.58	A	-1.77
AT4G01790	+	NA	ribosomal protein L7Ae/L30e/S12e/Gadd45 family protein / ribonuclease P-related	0
At4g01800	-	NA	preprotein translocase secA subunit, putative	0.4	68.06	P	34.52	A	1.97
AT4G01895	+	NA	systemic acquired resistance (SAR) regulator protein NIMIN-1-related	0.1
At4g01897	-	NA	unknown protein	0.3	27.1	A	24.32	A	1.11
At4g02200	+	NA	drought-responsive family protein	0.3	230.14	P	209.77	A	1.1
At4g02210	-	NA	unknown protein	0.1	49.39	A	40.03	A	1.23
At4g02400	+	NA	NA	0.2	34.49	P	32.13	P	1.07
AT4G02405	-	NA	unknown protein	0
AT4G02700	+	SULTR3;2	SULTR3;2 (sulfate transporter 3;2); sulfate transmembrane transporter	0
At4g02710	-	NA	kinase interacting family protein	0.1	16.63	A	27.36	A	-1.65
At4g03070	+	AOP	AOP1; oxidoreductase, acting on paired donors, with incorporation or reduction of molecular oxygen, 2-oxoglutarate as one donor, and incorporation of one atom each of oxygen into both donors	0	21.13	A	17.36	A	1.22
At4g03080	-	BSL1	kelch repeat-containing serine/threonine phosphoesterase family protein	0	27.18	A	28.15	A	-1.04
At4g03140	+	NA	binding / catalytic/ oxidoreductase	0	31.51	A	27.98	A	1.13
At4g03150	-	NA	unknown protein	0	13.78	A	13.66	A	1.01
At4g03180	+	NA	unknown protein	0	51.36	A	36.73	A	1.4
At4g03190	-	AFB1	GRH1 (GRR1-LIKE PROTEIN 1); auxin binding / protein binding / ubiquitin-protein ligase	0	19.98	A	24.92	A	-1.25
AT4G03330	+	ATSYP123	SYP123 (SYNTAXIN OF PLANTS 123); SNAP receptor	0
At4g03340	-	NA	glycosyltransferase family 14 protein / core-2/I-branching enzyme family protein	0	42.13	A	34.68	A	1.21
AT4G03505	-	NA	NA	0
At4g03510	+	ATRMA1	RMA1; protein binding / ubiquitin-protein ligase/ zinc ion binding	0.3	45.87	P	16.14	A	2.84
At4g04460	+	NA	aspartyl protease family protein	0	21.78	A	27.2	A	-1.25
At4g04470	-	PMP22	PMP22	0.2	41.23	A	55.81	A	-1.35
At4g05190	+	CRK25	protein kinase family protein	0.3	27.86	A	21.38	A	1.3
AT4G05200	-	ATMFDX1	adrenodoxin-like ferredoxin 2	0
At4g08685	+	SAH7	SAH7	0.1	38.07	A	36.58	P	1.04
At4g08690	-	NA	SEC14 cytosolic factor family protein / phosphoglyceride transfer family protein	0	20.59	A	21.49	A	-1.04
At4g08930	+	ATAPRL6	ATAPRL6 (APR-like 6)	0.2	28.2	A	40.16	A	-1.42
At4g08940	-	NA	ubiquitin thiolesterase	0.7	48.31	A	29.5	A	1.64
At4g10100	+	CNX7	CNX7; catalytic	0.5	36.15	A	90.09	P	-2.49
AT4G10110	-	NA	RNA recognition motif (RRM)-containing protein	0.2
At4g10270	+	NA	wound-responsive family protein	0	16.22	A	13.19	A	1.23
At4g10280	-	NA	NA	0	23.78	A	33.51	A	-1.41
AT4G10720	+	NA	ankyrin repeat family protein	0
AT4G10730	-	NA	ATP binding / kinase/ protein kinase/ protein serine/threonine kinase/ protein tyrosine kinase	0.2
At4g10750	+	NA	HpcH/HpaI aldolase family protein	0.1	99.78	P	75.96	A	1.31
At4g10760	-	EMB1706	MTA (MRNA ADENOSINE METHYLASE); S-adenosylmethionine-dependent methyltransferase/ methyltransferase	0.1	23.37	A	47.22	P	-2.02
AT4G12380	-	NA	unknown protein	0
AT4G12382	+	NA	NA	0
At4g12830	+	NA	hydrolase, alpha/beta fold family protein	0	17.87	A	18.01	A	-1.01
At4g12840	-	NA	unknown protein	0	28.63	A	22.14	A	1.29
At4g13360	+	NA	catalytic	0.6	115.82	P	72.31	P	1.6
AT4G13370	-	NA	unknown protein	0.1
At4g13580	+	NA	disease resistance-responsive family protein	0	41.48	A	45.3	A	-1.09
AT4G13590	-	NA	unknown protein	0
AT4G14103	+	NA	F-box family protein	0
AT4G14104	-	NA	unknown protein	0
AT4G14830	+	NA	unknown protein	0
AT4G14840	-	NA	unknown protein	0.2
At4g15545	+	NA	unknown protein	0	10.82	A	7.8	A	1.39
At4g15550	-	IAGLU	IAGLU (INDOLE-3-ACETATE BETA-D-GLUCOSYLTRANSFERASE); UDP-glycosyltransferase/ transferase, transferring glycosyl groups	0	22.36	A	24.27	A	-1.09
At4g17270	+	NA	Mo25 family protein	0.4	22.69	A	57.49	A	-2.53
AT4G17280	-	NA	NA	0.1
At4g18120	+	AML3	AML3 (ARABIDOPSIS MEI2-LIKE 3); RNA binding / nucleic acid binding / nucleotide binding	0.2	40.99	P	19.83	A	2.07
At4g18130	-	PHYE	PHYE (PHYTOCHROME DEFECTIVE E); G-protein coupled photoreceptor/ protein histidine kinase/ signal transducer	0	26.62	A	52.85	A	-1.99
At4g18370	+	DEG5	DEG5 (DEGP PROTEASE 5); catalytic/ serine-type endopeptidase/ serine-type peptidase	0	23.36	A	21.43	A	1.09
AT4G18372	-	NA	small nuclear ribonucleoprotein-related / snRNP-related	0.1
AT4G18460	+	NA	D-Tyr-tRNA(Tyr) deacylase family protein	0
At4g18470	-	SNI1	SNI1; transcription repressor	0	15.83	A	32.58	A	-2.06
AT4G18500	-	NA	unknown protein	0
AT4G18501	+	NA	unknown protein	0
AT4G18770	+	AtMYB98	MYB98 (myb domain protein 98); DNA binding / transcription factor	0
At4g18780	-	ATCESA8	IRX1 (IRREGULAR XYLEM 1); cellulose synthase/ transferase, transferring glycosyl groups	0.2	39.91	A	36.44	A	1.1
AT4G19095	-	NA	unknown protein	0.3
At4g19100	+	NA	unknown protein	0.1	26.06	A	27.55	A	-1.06
At4g20030	+	NA	RNA recognition motif (RRM)-containing protein	0	14.97	A	22.74	A	-1.52
AT4G20040	-	NA	NA	0
At4g21180	+	ATERDJ2B	ATERDJ2B; heat shock protein binding / unfolded protein binding	0.2	34.12	A	28.4	A	1.2
At4g21190	-	emb1417	emb1417 (embryo defective 1417)	0	27.13	A	16.72	A	1.62
At4g21760	+	BGLU47	BGLU47 (Beta-glucosidase 47); catalytic/ cation binding / hydrolase, hydrolyzing O-glycosyl compounds	0	38.16	P	25.72	A	1.48
AT4G21770	-	NA	pseudouridine synthase family protein	0.2
AT4G21926	-	NA	unknown protein	0
AT4G21930	+	NA	unknown protein	0
At4g23440	+	NA	nucleoside-triphosphatase/ nucleotide binding / transmembrane receptor	0	23.85	A	25.04	A	-1.05
At4g23450	-	NA	zinc finger (C3HC4-type RING finger) family protein	0	24.97	A	24.33	A	1.03
AT4G23610	+	NA	unknown protein	0
At4g23620	-	NA	50S ribosomal protein-related	0.1	39.81	A	59.7	A	-1.5
At4g23800	+	NA	high mobility group (HMG1/2) family protein	0	11.41	A	32.46	A	-2.85
At4g23810	-	ATWRKY53	WRKY53; DNA binding / protein binding / transcription activator/ transcription factor	0	60.48	A	50.2	A	1.2
At4g24010	+	ATCSLG1	ATCSLG1; cellulose synthase/ transferase/ transferase, transferring glycosyl groups	0	90.18	A	87.57	A	1.03
AT4G24015	-	NA	zinc finger (RING-H2 type) protein-related	0.2
AT4G24350	+	NA	phosphorylase family protein	0
At4g24370	-	NA	unknown protein	0.7	32.44	A	27.46	A	1.18
At4g24930	-	NA	thylakoid lumenal 17.9 kDa protein, chloroplast	0	23.69	A	20.18	P	1.17
At4g24940	+	AT-SAE1-1	SAE1A (SUMO-ACTIVATING ENZYME 1A); SUMO activating enzyme	0.1	43.04	A	36.48	A	1.18
AT4G26680	+	NA	pentatricopeptide (PPR) repeat-containing protein	0
At4g26690	-	GPDL2	SHV3 (SHAVEN 3); glycerophosphodiester phosphodiesterase/ kinase	0	17.99	A	15.08	A	1.19
At4g27380	+	NA	unknown protein	0	10.07	A	11.19	A	-1.11
At4g27390	-	NA	unknown protein	0	25.9	A	25.4	A	1.02
AT4G27530	+	NA	unknown protein	0
At4g27540	-	PRA1.H	PRA1.H (PRENYLATED RAB ACCEPTOR 1.H)	0.8	44.91	A	42.47	A	1.06
At4g27690	+	VPS26B	VPS26B (VACUOLAR PROTEIN SORTING 26B)	0.1	14.37	A	37.89	A	-2.64
At4g27700	-	NA	rhodanese-like domain-containing protein	0	17.89	A	21.24	A	-1.19
AT4G28010	+	NA	pentatricopeptide (PPR) repeat-containing protein	0.7
At4g28020	-	NA	unknown protein	0.5	676.5	P	67.92	P	9.96
AT4G28170	+	NA	unknown protein	0
AT4G28180	-	NA	unknown protein	0
At4g28220	+	NDB1	NDB1 (NAD(P)H dehydrogenase B1); NADH dehydrogenase/ disulfide oxidoreductase	0	32.03	A	38.34	A	-1.2
At4g28230	-	NA	unknown protein	0.1	69.41	A	29.24	A	2.37
At4g28400	+	NA	protein phosphatase 2C, putative / PP2C, putative	0	39.3	A	20.95	A	1.88
AT4G28405	-	NA	Expressed protein	0
At4g29510	+	ATPRMT11	PRMT11 (ARGININE METHYLTRANSFERASE 11); protein-arginine N-methyltransferase	0.1	56.04	A	31.81	A	1.76
At4g29520	-	NA	NA	0	16.54	A	29.87	A	-1.81
At4g29890	+	NA	choline monooxygenase, putative (CMO-like)	0.3	38.48	A	53.98	A	-1.4
At4g29900	-	ACA10	ACA10 (AUTOINHIBITED CA(2+)-ATPASE 10); calcium-transporting ATPase/ calmodulin binding	0.4	37.47	A	59.09	A	-1.58
At4g30660	+	NA	hydrophobic protein, putative / low temperature and salt responsive protein, putative	0	45.14	A	17.3	A	2.61
AT4G30662	-	NA	unknown protein	0
At4g31030	-	NA	unknown protein	0	34.28	A	39.52	A	-1.15
At4g31040	+	NA	proton extrusion protein-related	0.2	30.97	A	36.72	A	-1.19
AT4G31115	+	NA	unknown protein	0.1
At4g31120	-	ATPRMT5	SKB1 (SHK1 BINDING PROTEIN 1); protein methyltransferase	0	40.48	A	58.8	A	-1.45
AT4G31740	+	NA	NA	0.1
AT4G31760	-	NA	peroxidase, putative	0
At4g32560	+	NA	paramyosin-related	0	43.72	A	35.06	A	1.25
At4g32570	-	TIFY8	TIFY8 (TIFY DOMAIN PROTEIN 8)	0.1	31.25	A	28.23	A	1.11
AT4G33355	+	NA	lipid binding	0
At4g33360	-	NA	terpene cyclase/mutase-related	0.2	25.13	A	44.65	A	-1.78
AT4G34080	+, enclosed in At4g34090	NA	unknown protein	0
At4g34090	-	NA	unknown protein	0.1	12.95	A	17.29	A	-1.34
At4g34120	+	CDCP1	LEJ1 (LOSS OF THE TIMING OF ET AND JA BIOSYNTHESIS 1)	0.7	100.61	P	55.46	P	1.81
AT4G34131	-	UGT73B3	UGT73B3 (UDP-glucosyl transferase 73B3); UDP-glycosyltransferase/ abscisic acid glucosyltransferase/ quercetin 3-O-glucosyltransferase/ transferase, transferring hexosyl groups	0.1
AT4G34410	+	RRTF1	RRTF1 ({REDOX RESPONSIVE TRANSCRIPTION FACTOR 1); DNA binding / transcription factor	0
AT4G34412	-	NA	NA	0
AT4G34850	+	NA	chalcone and stilbene synthase family protein	0
At4g34860	-	NA	beta-fructofuranosidase, putative / invertase, putative / saccharase, putative / beta-fructosidase, putative	0.6	97.58	A	126.8	P	-1.3
AT4G35025	-	NA	unknown protein	0
At4g35030	+	NA	protein kinase family protein	0	31.72	P	31.98	A	-1.01
At4g35410	+	NA	clathrin adaptor complex small chain family protein	0.2	22.85	A	35.97	A	-1.57
At4g35420	-	DRL1	dihydroflavonol 4-reductase family / dihydrokaempferol 4-reductase family	0.1	120.71	A	98.02	A	1.23
AT4G35520	+	ATMLH3	MLH3 (MUTL PROTEIN HOMOLOG 3); ATP binding / mismatched DNA binding	0.1
At4g35530	-	NA	phosphatidylinositolglycan-related	0	112.97	P	43.44	A	2.6
At4g35630	+	PSAT	PSAT; O-phospho-L-serine:2-oxoglutarate aminotransferase	0.4	22.83	A	146.19	P	-6.4
AT4G35640	-	ATSERAT3;2	ATSERAT3;2 (Serine acetyltransferase 3;2); acetyltransferase/ serine O-acetyltransferase	0
At4g36160	-	ANAC076	ANAC076 (ARABIDOPSIS NAC DOMAIN CONTAINING PROTEIN 76); transcription factor	0	25.6	A	26.62	A	-1.04
AT4G36170	+	NA	unknown protein	0
AT4G36370	+	NA	unknown protein	0
At4g36380	-	ROT3	ROT3 (ROTUNDIFOLIA 3); oxidoreductase, acting on paired donors, with incorporation or reduction of molecular oxygen, NADH or NADPH as one donor, and incorporation of one atom of oxygen / oxygen binding / steroid hydroxylase	0	21.87	A	17.44	A	1.25
At4g36940	+	NAPRT1	NAPRT1 (NICOTINATE PHOSPHORIBOSYLTRANSFERASE 1); nicotinate phosphoribosyltransferase	0.5	22.96	A	50.91	A	-2.22
AT4G36945	-	NA	phospholipase C/ phosphoric diester hydrolase	0
At4g37040	+	MAP1D	MAP1D (METHIONINE AMINOPEPTIDASE 1D); aminopeptidase/ metalloexopeptidase	0.2	35.2	A	44.69	P	-1.27
AT4G37050	-	PLA V	PLP4 (PATATIN-LIKE PROTEIN 4); nutrient reservoir	0.1
At4g37190	+	NA	NA	0	17.81	A	16.11	A	1.11
At4g37200	-	HCF164	HCF164; oxidoreductase, acting on sulfur group of donors, disulfide as acceptor	0	13.33	A	21.94	A	-1.65
AT4G37660	+	NA	ribosomal protein L12 family protein	0
At4g37670	-	NAGS2	GCN5-related N-acetyltransferase (GNAT) family protein / amino acid kinase family protein	0	34.9	A	27.56	A	1.27
AT4G38092	+	NA	unknown protein	0
At4g38100	-	NA	unknown protein	0	123.57	P	62.37	P	1.98
At4g38170	+	FRS9	FRS9 (FAR1-related sequence 9); zinc ion binding	0.1	34.75	A	46.19	A	-1.33
At4g38180	-	FRS5	FRS5 (FAR1-related sequence 5); zinc ion binding	0.3	38.69	A	27.48	A	1.41
At4g39030	+	EDS5	EDS5 (ENHANCED DISEASE SUSCEPTIBILITY 5); antiporter/ multidrug efflux pump/ transporter	0.3	52.63	P	71.27	A	-1.35
At4g39040	-	NA	RNA binding	0	32.24	A	27.82	A	1.16
At4g39330	+	ATCAD9	CAD9 (CINNAMYL ALCOHOL DEHYDROGENASE 9); binding / catalytic/ oxidoreductase/ zinc ion binding	0.1	42.35	A	33.56	A	1.26
AT4G39340	-	NA	unknown protein	0
At4g39990	+	ATGB3	RABA4B (RAB GTPASE HOMOLOG A4B); GTP binding	0	34.75	A	34.9	A	-1
At4g40000	-	NA	NOL1/NOP2/sun family protein	0	67.81	P	50.87	A	1.33
AT4G40042	+	NA	peptidase	0.7
At4g40045	-	NA	unknown protein	0.4	21.34	A	54.24	A	-2.54
At5g01030	+	NA	unknown protein	0	29.41	A	47.68	A	-1.62
AT5G01040	-	LAC8	LAC8 (laccase 8); laccase	0.8
AT5G01570	+	NA	unknown protein	0.1
AT5G01580	-	OSH1	OSH1 (OAS HIGH ACCUMULATION 1); catalytic	0
At5g02120	+	OHP	OHP (ONE HELIX PROTEIN)	0	13.29	A	12.26	A	1.08
At5g02130	-	NDP1	NDP1 (RANDOM POTATO CDNA CLONE); binding	0	16.38	A	30.3	A	-1.85
At5g02140	+	NA	thaumatin-like protein, putative	0	49.03	A	91.2	P	-1.86
At5g02150	-	NA	binding	0	24.76	A	20.57	A	1.2
At5g02280	+	NA	synbindin, putative	0.5	54.26	P	100.26	P	-1.85
At5g02290	-	NAK	NAK; ATP binding / kinase/ protein kinase/ protein serine/threonine kinase/ protein tyrosine kinase	0.1	24.15	A	33.39	P	-1.38
At5g03420	+	NA	NA	0.5	16.89	A	30.24	A	-1.79
At5g03430	-	NA	phosphoadenosine phosphosulfate (PAPS) reductase family protein	0.3	23.97	A	29.3	A	-1.22
AT5G03930	+	NA	unknown protein	0
At5g03940	-	54CP	CPSRP54 (CHLOROPLAST SIGNAL RECOGNITION PARTICLE 54 KDA SUBUNIT); 7S RNA binding / GTP binding / mRNA binding / signal sequence binding	0	31.31	A	22.02	A	1.42
At5g04750	+	NA	F1F0-ATPase inhibitor protein, putative	0.6	29.71	A	64.8	P	-2.18
At5g04760	-	NA	myb family transcription factor	0.5	28.89	A	682.2	P	-23.61
AT5G05580	+	FAD8	FAD8 (FATTY ACID DESATURASE 8); omega-3 fatty acid desaturase	0.4
AT5G05590	-	PAI2	PAI2 (PHOSPHORIBOSYLANTHRANILATE ISOMERASE 2); phosphoribosylanthranilate isomerase	0
At5g05960	+	NA	protease inhibitor/seed storage/lipid transfer protein (LTP) family protein	0	9.67	A	20.89	A	-2.16
AT5G05965	-	NA	unknown protein	0
AT5G05970	+	NEDD1	NEDD1 (NEURAL PRECURSOR CELL EXPRESSED, DEVELOPMENTALLY DOWN-REGULATED GENE 1); nucleotide binding	0.6
At5g05980	-	ATDFB	ATDFB (A. THALIANA DHFS-FPGS HOMOLOG B); tetrahydrofolylpolyglutamate synthase	0.3	17.6	A	83.31	P	-4.73
At5g06180	+	NA	NA	0	35.72	A	23.31	A	1.53
At5g06190	-	NA	unknown protein	0.1	21.63	A	32.96	P	-1.52
At5g06410	-	NA	DNAJ heat shock N-terminal domain-containing protein	0	85.03	A	37.65	A	2.26
AT5G06420	+	NA	zinc finger (CCCH-type/C3HC4-type RING finger) family protein	0.1
AT5G07380	+	NA	unknown protein	0.1
AT5G07390	-	ATRBOHA	ATRBOHA (respiratory burst oxidase homolog A); calcium ion binding	0
AT5G07571	-	NA	NA	0
AT5G07572	+	NA	unknown protein	0
At5g07830	+	AtGUS2	AtGUS2 (Arabidopsis thaliana glucuronidase 2); beta-glucuronidase	0	59.79	A	59.14	A	1.01
At5g07840	-	NA	ankyrin repeat family protein	0.2	38.01	A	90.91	P	-2.39
AT5G07940	+	NA	NA	0.9
At5g07950	-	NA	unknown protein	0.1	48.85	A	46	A	1.06
At5g08270	+	NA	unknown protein	0.3	23.44	A	36.76	A	-1.57
At5g08280	-	HEMC	HEMC (HYDROXYMETHYLBILANE SYNTHASE); hydroxymethylbilane synthase	0.3	27.59	A	56.32	A	-2.04
At5g08360	+	NA	unknown protein	0.1	168.39	P	39.95	A	4.21
At5g08370	-	AtAGAL2	AtAGAL2 (Arabidopsis thaliana ALPHA-GALACTOSIDASE 2); alpha-galactosidase/ catalytic/ hydrolase, hydrolyzing O-glycosyl compounds	0	29.15	A	25.32	A	1.15
At5g08390	+	NA	NA	0	186.5	A	171.74	A	1.09
At5g08400	-	NA	unknown protein	0	51.53	A	37.9	A	1.36
AT5G08780	+	NA	histone H1/H5 family protein	0.1
AT5G08790	-	anac081	ATAF2; transcription activator	0
At5g09270	+	NA	unknown protein	0.2	151.98	P	52.12	P	2.92
AT5G09280	-	NA	pectate lyase family protein	0.1
AT5G09290	+	NA	3'(2'),5'-bisphosphate nucleotidase, putative / inositol polyphosphate 1-phosphatase, putative	0
At5g09300	-	NA	2-oxoisovalerate dehydrogenase, putative / 3-methyl-2-oxobutanoate dehydrogenase, putative / branched-chain alpha-keto acid dehydrogenase E1 alpha subunit, putative	0.5	334.16	P	168.75	P	1.98
AT5G09990	+	PROPEP5	PROPEP5 (Elicitor peptide 5 precursor)	0
At5g09995	-	NA	unknown protein	0.4	21.4	A	25.46	A	-1.19
At5g10030	-	OBF4	TGA4 (TGACG MOTIF-BINDING FACTOR 4); DNA binding / calmodulin binding / transcription factor	0	29.11	A	25.74	A	1.13
AT5G10050	+	NA	short-chain dehydrogenase/reductase (SDR) family protein	0.2
At5g10160	+	NA	beta-hydroxyacyl-ACP dehydratase, putative	0.4	17.43	A	25.42	P	-1.46
At5g10170	-	ATMIPS3	MIPS3 (MYO-INOSITOL-1-PHOSTPATE SYNTHASE 3); binding / catalytic/ inositol-3-phosphate synthase	0	21.77	A	21.35	A	1.02
AT5G10210	+	NA	NA	0
AT5G10220	-	ANN6	ANN6 (ANNEXIN ARABIDOPSIS 6); calcium ion binding / calcium-dependent phospholipid binding	0
At5g10460	+	NA	haloacid dehalogenase-like hydrolase family protein	0.2	18.56	A	23.05	A	-1.24
At5g10470	-	KCA1	kinesin motor protein-related	0	16.56	A	17.22	A	-1.04
At5g11010	+	NA	pre-mRNA cleavage complex-related	0.2	101.77	A	84.96	A	1.2
At5g11020	-	NA	ATP binding / kinase/ protein kinase/ protein serine/threonine kinase/ protein tyrosine kinase	0	22.75	A	26.26	A	-1.15
At5g11350	+	NA	endonuclease/exonuclease/phosphatase family protein	0.4	283.92	P	56.37	A	5.04
AT5G11360	-	NA	NA	0
At5g11810	+	NA	unknown protein	0.2	401.56	P	104.02	P	3.86
AT5G11820	-	NA	NA	0.1
At5g12350	+	NA	Ran GTPase binding / chromatin binding / zinc ion binding	0.1	22.72	A	22.72	A	1
AT5G12360	-	NA	unknown protein	0.1
AT5G13130	+	NA	ATP binding	0.1
At5g13140	-	NA	NA	0	23.97	A	21.44	A	1.12
At5g13390	+	NEF1	NEF1 (NO EXINE FORMATION 1)	0.3	14.13	A	55.97	A	-3.96
At5g13400	-	NA	proton-dependent oligopeptide transport (POT) family protein	0	20.51	A	17.38	A	1.18
At5g13510	+	NA	ribosomal protein L10 family protein	0	30.12	A	34.58	A	-1.15
At5g13520	-	NA	peptidase M1 family protein	0.3	42.91	A	46.71	A	-1.09
AT5G13660	+	NA	unknown protein	0
AT5G13670	-	NA	nodulin MtN21 family protein	0
At5g13720	+	NA	NA	0	51.99	A	30.86	A	1.68
At5g13730	-	SIG4	SIG4 (SIGMA FACTOR 4); DNA binding / DNA-directed RNA polymerase/ sigma factor/ transcription factor	0	17.94	A	14.66	A	1.22
At5g14430	+	NA	dehydration-responsive protein-related	0.6	20	A	34.1	A	-1.71
At5g14440	-	NA	NA	0.1	32.75	A	53.97	A	-1.65
At5g14450	+	NA	GDSL-motif lipase/hydrolase family protein	0	23.53	A	21.08	A	1.12
At5g14460	-	NA	pseudouridine synthase/ transporter	0.3	138.78	P	40.9	P	3.39
At5g14550	-	NA	unknown protein	0.4	17.05	A	25.04	A	-1.47
AT5G14560	+	NA	unknown protein	0
At5g15440	+	EDL1	EDL1 (EID1-like 1)	0	24.64	A	28.65	A	-1.16
At5g15450	-	APG6	CLPB3 (CASEIN LYTIC PROTEINASE B3); ATP binding / ATPase/ nucleoside-triphosphatase/ nucleotide binding / protein binding	0.5	466.92	P	57.73	P	8.09
At5g15580	-	LNG1	LNG1 (LONGIFOLIA1)	0	10.56	A	17.43	A	-1.65
AT5G15581	+, enclosed in At5g15580	NA	unknown protein	0
At5g16030	+	NA	unknown protein	0	42.22	A	39.62	A	1.07
At5g16040	-	NA	regulator of chromosome condensation (RCC1) family protein	0.3	28.23	A	36.24	A	-1.28
At5g16060	+	NA	NA	0.4	19.68	A	32.24	P	-1.64
At5g16070	-	NA	chaperonin, putative	0.1	59.8	P	84.25	P	-1.41
At5g16930	+	NA	AAA-type ATPase family protein	0	85.4	A	62.3	A	1.37
At5g16940	-	NA	carbon-sulfur lyase	0	31.46	A	37.98	A	-1.21
At5g17410	+	NA	tubulin family protein	0.2	60.47	A	35.69	A	1.69
At5g17420	-	ATCESA7	IRX3 (IRREGULAR XYLEM 3); cellulose synthase	0.7	39.36	A	36.53	A	1.08
At5g17530	+	NA	phosphoglucosamine mutase family protein	0.1	20.05	A	23.04	A	-1.15
AT5G17540	-	NA	transferase family protein	0.2
At5g18170	W/A,+	GDH1	GDH1 (GLUTAMATE DEHYDROGENASE 1); ATP binding / glutamate dehydrogenase [NAD(P)+]/ oxidoreductase	0	19.94	A	20.86	A	-1.05
At5g18180	W/A,-	NA	Gar1 RNA-binding region family protein	0.9	94.08	P	49.42	P	1.9
At5g18210	+	NA	short-chain dehydrogenase/reductase (SDR) family protein	0	17.42	A	21.19	A	-1.22
AT5G18220	-	NA	glycosyl hydrolase family 17 protein	0
At5g18470	+	NA	curculin-like (mannose-binding) lectin family protein	0	22.42	A	17.38	A	1.29
At5g18475	-	NA	pentatricopeptide (PPR) repeat-containing protein	0	55.57	A	42.63	A	1.3
At5g18780	+	NA	F-box family protein	0	35.25	A	32.37	A	1.09
AT5G18790	-	NA	ribosomal protein L33 family protein	0
At5g19140	+	AILP1	AILP1	0.1	25.14	A	20.7	A	1.21
At5g19150	-	NA	carbohydrate kinase family	0.6	23.96	A	33.64	P	-1.4
At5g19210	+	NA	DEAD/DEAH box helicase, putative	0	25.78	A	18.44	A	1.4
At5g19220	-	ADG2	APL1 (ADP GLUCOSE PYROPHOSPHORYLASE LARGE SUBUNIT 1); glucose-1-phosphate adenylyltransferase	0	30.87	A	26.41	A	1.17
At5g19840	+	NA	transcription factor jumonji (jmjC) domain-containing protein	0	59.14	A	51.5	A	1.15
At5g19850	-	NA	hydrolase, alpha/beta fold family protein	0	27.84	A	27.16	A	1.03
At5g19940	+	NA	plastid-lipid associated protein PAP-related / fibrillin-related	0	22	A	20.07	A	1.1
At5g19950	-	NA	unknown protein	0	15.38	A	20.93	A	-1.36
At5g20130	+	NA	unknown protein	0.1	20.35	A	41.48	A	-2.04
At5g20140	-	NA	SOUL heme-binding family protein	0	22.12	A	22.87	A	-1.03
At5g20720	+	ATCPN21	CPN20 (CHAPERONIN 20); calmodulin binding	0.5	27.94	A	101.11	P	-3.62
At5g20730	-	ARF7	NPH4 (NON-PHOTOTROPHIC HYPOCOTYL); DNA binding / transcription activator/ transcription factor/ transcription regulator	0	39.12	A	25.77	A	1.52
At5g20935	+	NA	unknown protein	0	23.37	A	26.05	A	-1.11
At5g20940	-	NA	glycosyl hydrolase family 3 protein	0.8	172.23	P	64.59	A	2.67
AT5G21910	+	NA	unknown protein	0.4
AT5G21920	-	NA	YGGT family protein	0.7
AT5G22100	+	NA	RNA cyclase family protein	0.2
AT5G22110	-	ATDPB2	ATDPB2 (ARABIDOPSIS THALIANA DNA POLYMERASE EPSILON SUBUNIT B2); DNA binding / DNA-directed DNA polymerase/ nucleic acid binding	0.9
At5g22830	+	ATMGT10	ATMGT10 (MAGNESIUM (MG) TRANSPORTER 10); magnesium ion transmembrane transporter	0	40.06	A	31.04	A	1.29
At5g22840	-	NA	protein kinase family protein	0	28.6	A	31.85	P	-1.11
At5g23290	+	PFD5	PDF5 (PREFOLDIN 5); unfolded protein binding	0.1	13.15	A	28.03	A	-2.13
At5g23300	-	PYRD	PYRD (pyrimidine d); dihydroorotate dehydrogenase	0.1	45.43	A	91.08	A	-2
AT5G24314	+	PDE225	PTAC7	0.1
AT5G24316	-	NA	proline-rich family protein	0
At5g24620	+	NA	thaumatin-like protein, putative	0.5	52.84	A	47.73	A	1.11
AT5G24630	-	BIN4	BIN4 (brassinosteroid-insensitive4); double-stranded DNA binding	0	42.79	A	42.93	A	-1
At5g25080	+	NA	NA	0.2	11.38	A	17	A	-1.49
At5g25090	-	NA	plastocyanin-like domain-containing protein	0	36.1	A	46.93	A	-1.3
At5g25170	+	NA	unknown protein	0	34.62	P	30.85	A	1.12
AT5G25180	-	CYP71B14	CYP71B14; electron carrier/ heme binding / iron ion binding / monooxygenase/ oxygen binding	0
At5g25460	+	NA	unknown protein	0.4	32	A	20.35	A	1.57
At5g25470	-	NA	DNA binding	0	35.25	A	30.06	A	1.17
At5g26200	+	NA	mitochondrial substrate carrier family protein	0	25.28	A	14.01	A	1.8
At5g26210	-	AL4	AL4 (ALFIN-LIKE 4); DNA binding / methylated histone residue binding	0.1	74.52	A	36.29	A	2.05
At5g27280	+	NA	zinc finger (DNL type) family protein	0.1	24.85	A	30.94	A	-1.25
At5g27290	-	NA	unknown protein	0	18.52	A	22.69	A	-1.22
AT5G27944	-	NA	sequence-specific DNA binding / transcription factor	0
AT5G27945	+	NA	transducin family protein / WD-40 repeat family protein	0
AT5G33320	+	ARAPPT	CUE1 (CAB UNDEREXPRESSED 1); antiporter/ triose-phosphate transmembrane transporter	0.3
AT5G33330	-	NA	RNase H domain-containing protein	0
AT5G37415	-	AGL105	sequence-specific DNA binding / transcription factor	0
AT5G37420	+	NA	AGL105; transcription factor	0
At5g37630	+	EMB2656	EMB2656 (EMBRYO DEFECTIVE 2656); binding	0.5	82.79	P	38.28	A	2.16
AT5G37640	-	UBQ9	UBQ9; protein binding	0.1
AT5G38600	+	NA	proline-rich spliceosome-associated (PSP) family protein / zinc knuckle (CCHC-type) family protein	0.1
AT5G38610	-	NA	invertase/pectin methylesterase inhibitor family protein	0
At5g39670	+	NA	calcium-binding EF hand family protein	0	15.99	A	19.56	A	-1.22
AT5G39680	-	EMB2744	EMB2744 (EMBRYO DEFECTIVE 2744)	0
AT5G39970	+	NA	catalytic	0
AT5G39980	-	NA	pentatricopeptide (PPR) repeat-containing protein	0
At5g40380	+	CRK42	protein kinase family protein	0.3	96.35	P	17.15	A	5.62
AT5G40382	-	NA	cytochrome-c oxidase	0
AT5G40570	+	NA	surfeit locus protein 2 family protein / SURF2 family protein	0.1
At5g40580	-	PBB2	PBB2; endopeptidase/ peptidase/ threonine-type endopeptidase	0.2	22.26	A	45.19	P	-2.03
At5g42180	+	NA	peroxidase 64 (PER64) (P64) (PRXR4)	0.1	68	A	36.75	A	1.85
At5g42190	-	ASK2	ASK2 (ARABIDOPSIS SKP1-LIKE 2); protein binding / ubiquitin-protein ligase	0.2	162.57	P	53.4	P	3.04
At5g42240	+	scpl42	scpl42 (serine carboxypeptidase-like 42); serine-type carboxypeptidase	0.1	51.9	P	29.48	A	1.76
AT5G42242	-	LCR57	LCR57 (Low-molecular-weight cysteine-rich 57)	0
At5g42310	+	NA	pentatricopeptide (PPR) repeat-containing protein	0.1	21.6	A	17.9	A	1.21
At5g42320	-	NA	metallocarboxypeptidase/ zinc ion binding	0.3	43.63	A	108.96	P	-2.5
At5g42760	+	NA	NA	0	21.37	A	18.31	A	1.17
At5g42765	-	NA	NA	0	10.76	A	12.62	A	-1.17
AT5G43160	+	NA	unknown protein	0
At5g43170	-	AZF3	AZF3 (ARABIDOPSIS ZINC-FINGER PROTEIN 3); DNA binding / nucleic acid binding / transcription factor/ transcription repressor/ zinc ion binding	0	72.68	P	66.19	P	1.1
AT5G43770	+	NA	proline-rich family protein	0
At5g43780	-	APS4	APS4; sulfate adenylyltransferase (ATP)	0.1	24.1	A	30.62	A	-1.27		0
At5g44920	+, enclosed in At5g44930	NA	Toll-Interleukin-Resistance (TIR) domain-containing protein	0	38.88	A	36.08	A	1.08
At5g44930	-	ARAD2	ARAD2 (ARABINAN DEFICIENT 2); catalytic	0	23.31	A	17.46	A	1.34
AT5G45030	+	NA	catalytic	0.1
At5g45040	-	NA	cytochrome c6 (ATC6)	0.1	50.81	P	20.62	A	2.46
At5g45480	-	NA	unknown protein	0.1	32.23	A	29.21	A	1.1
AT5G45490	+	NA	disease resistance protein-related	0
At5g45930	+	CHL I2	CHLI2 (MAGNESIUM CHELATASE I2); ATPase/ magnesium chelatase	0	48.68	A	29.29	A	1.66
At5g45940	-	atnudt11	atnudt11 (Arabidopsis thaliana Nudix hydrolase homolog 11); hydrolase	0	13.72	A	14.38	A	-1.05
AT5G47455	+	NA	unknown protein	0
At5g47460	-	NA	pentatricopeptide (PPR) repeat-containing protein	0.1	209.63	P	150.75	A	1.39
At5g47630	+	mtACP3	mtACP3 (mitochondrial acyl carrier protein 3); acyl carrier/ cofactor binding	0	13.37	A	23.92	A	-1.79
AT5G47635	-	NA	unknown protein	0
At5g47640	+	NF-YB2	NF-YB2 (NUCLEAR FACTOR Y, SUBUNIT B2); transcription factor	0	38.55	A	35.64	A	1.08
At5g47650	-	ATNUDT2	ATNUDT2 (ARABIDOPSIS THALIANA NUDIX HYDROLASE HOMOLOG 2); ADP-ribose diphosphatase/ NAD or NADH binding / hydrolase	0.5	51	A	51.74	A	-1.01
AT5G47670	+	L1L	NF-YB6 (NUCLEAR FACTOR Y, SUBUNIT B6); transcription activator/ transcription activator binding / transcription factor	0
At5g47680	-	NA	NA	0.1	19.32	A	36.94	A	-1.91
At5g47720	+	NA	acetyl-CoA C-acyltransferase, putative / 3-ketoacyl-CoA thiolase, putative	0	34.71	A	36.06	A	-1.04
At5g47730	-	NA	SEC14 cytosolic factor, putative / polyphosphoinositide-binding protein, putative	0	40.6	A	23.55	A	1.72
At5g47740	+	NA	NA	0	21.06	A	20.87	A	1.01
At5g47750	-	D6PKL2	D6PKL2 (D6 PROTEIN KINASE LIKE 2); kinase	0	32.23	A	40.3	P	-1.25
AT5G47860	+	NA	unknown protein	0.1
At5g47870	-	NA	unknown protein	0	99	A	30.59	A	3.24
At5g47960	-	ATRABA4C	ATRABA4C; GTP binding	0.3	96.83	P	22.58	A	4.29
At5g47970	+	NA	nitrogen regulation family protein	0.2	69.95	A	75.14	A	-1.07
At5g48730	+	NA	pentatricopeptide (PPR) repeat-containing protein	0.8	62.7	A	94.6	A	-1.51
At5g48740	-	NA	leucine-rich repeat family protein / protein kinase family protein	0	29.55	A	14.09	A	2.1
At5g48870	+	SAD1	SAD1 (SUPERSENSITIVE TO ABA AND DROUGHT 1); RNA binding	0.1	47.98	P	101.44	P	-2.11
At5g48880	-	KAT5	PKT2 (PEROXISOMAL 3-KETO-ACYL-COA THIOLASE 2); acetyl-CoA C-acyltransferase/ catalytic	0.1	25.72	A	36.08	A	-1.4
At5g49945	+	NA	unknown protein	0.2	52.82	A	71.24	A	-1.35
At5g49950	-	NA	embryogenesis-associated protein-related	0.2	25.74	A	38.76	A	-1.51
AT5G50240	+	PIMT2	PIMT2 (PROTEIN-L-ISOASPARTATE METHYLTRANSFERASE 2); protein-L-isoaspartate (D-aspartate) O-methyltransferase	0	47.9	A	45.27	A	1.06
At5g50250	-	CP31B	31 kDa ribonucleoprotein, chloroplast, putative / RNA-binding protein RNP-T, putative / RNA-binding protein 1/2/3, putative / RNA-binding protein cp31, putative	0	25.7	A	48.97	A	-1.91
AT5G50562	-, enclosed in AT5G50565	NA	unknown protein	0
AT5G50565	+	NA	unknown protein	0
At5g51010	+	NA	rubredoxin family protein	0.1	12.43	A	13.9	A	-1.12
At5g51020	-	CRL	CRL (CRUMPLED LEAF)	0.4	86.12	A	69.99	A	1.23
At5g51110	-	NA	4-alpha-hydroxytetrahydrobiopterin dehydratase	0	88.31	A	32.92	A	2.68
At5g51120	+	ATPABN1	PABN1 (POLYADENYLATE-BINDING PROTEIN 1); RNA binding / poly(A) binding / protein binding	0.8	114.48	A	114.83	P	-1
At5g51130	+	NA	methyltransferase	0	29.31	A	41.73	A	-1.42
At5g51140	-	NA	pseudouridine synthase family protein	0.2	241.91	P	53.13	A	4.55
AT5G51380	+	NA	F-box family protein	0
At5g51390	-	NA	unknown protein	0	9.56	A	6.61	A	1.45
AT5G51680	+	NA	hydroxyproline-rich glycoprotein family protein	0.1
At5g51690	-	ACS12	ACS12; 1-aminocyclopropane-1-carboxylate synthase/ L-aspartate:2-oxoglutarate aminotransferase/ aromatic-amino-acid:2-oxoglutarate aminotransferase	0.3	41.16	A	36.8	A	1.12
At5g52100	+	crr1	crr1 (chlororespiration reduction 1); dihydrodipicolinate reductase	0	28.09	A	28.51	A	-1.02
At5g52110	-	CCB2	HCF208 (HIGH CHLOROPHYLL FLUORESCENCE 208)	0	64	A	26.5	A	2.41
AT5G53895	+	NA	unknown protein	0
At5g53900	-	NA	unknown protein	0	39.13	A	32.68	A	1.2
AT5G53920	+	NA	ribosomal protein L11 methyltransferase-related	0
AT5G53930	-	NA	unknown protein	0.6
At5g54290	+	NA	cytochrome c biogenesis protein family	0.6	102.66	P	59.84	A	1.72
At5g54300	-	NA	unknown protein	0.7	171.25	P	68.28	A	2.51
AT5G55125	+	NA	unknown protein	0
At5g55130	-	CNX5	CNX5 (CO-FACTOR FOR NITRATE, REDUCTASE AND XANTHINE DEHYDROGENASE 5); Mo-molybdopterin cofactor sulfurase	0	41.11	A	32.71	A	1.26
At5g55200	+	NA	co-chaperone grpE protein, putative	0.2	37.1	A	95.12	P	-2.56
At5g55210	-	NA	unknown protein	0	20.06	A	21.46	A	-1.07
AT5G55460	+	NA	protease inhibitor/seed storage/lipid transfer protein (LTP) family protein	0
At5g55470	-	ATNHX3	ATNHX3; sodium ion transmembrane transporter/ sodium:hydrogen antiporter	0.4	65.9	A	77.32	P	-1.17
AT5G55570	-	NA	unknown protein	0	27.61	A	18.26	A	1.51
At5g55580	+	NA	mitochondrial transcription termination factor family protein / mTERF family protein	0.3	45.31	A	32.45	A	1.4
AT5G55810	-	AtNMNAT	AtNMNAT (A. thaliana nicotinate/nicotinamide mononucleotide adenyltransferase); nicotinamide-nucleotide adenylyltransferase/ nicotinate-nucleotide adenylyltransferase	0
AT5G55820	+	NA	unknown protein	0.6
AT5G56120	+	NA	unknown protein	0
At5g56130	-	NA	transducin family protein / WD-40 repeat family protein	0.3	24.75	A	42.24	A	-1.71
At5g57760	+	NA	unknown protein	0	21.43	A	15.47	A	1.39
AT5G57770	-	NA	NA	0
At5g58120	+	NA	disease resistance protein (TIR-NBS-LRR class), putative	0	25.13	A	17.54	A	1.43
At5g58130	-	ROS3	RNA recognition motif (RRM)-containing protein	0.1	181.05	P	57.51	P	3.15
At5g58140	+	NPL1	PHOT2 (PHOTOTROPIN 2); FMN binding / blue light photoreceptor/ kinase/ protein serine/threonine kinase	0.6	370.95	P	51.7	P	7.18
AT5G58150	-, enclosed in AT5G58140	NA	leucine-rich repeat transmembrane protein kinase, putative	0.2
At5g58230	+	ATMSI1	MSI1 (MULTICOPY SUPRESSOR OF IRA1); protein binding	0.5	321.54	P	55.71	P	5.77
At5g58240	-	FHIT	bis(5'-adenosyl)-triphosphatase, putative	0.6	21.62	A	49.91	A	-2.31
At5g58300	+	NA	leucine-rich repeat transmembrane protein kinase, putative	0	18.86	A	31.6	A	-1.68
AT5G58310	-	ATMES18	MES18 (METHYL ESTERASE 18); hydrolase/ hydrolase, acting on ester bonds / methyl indole-3-acetate esterase	0
AT5G58320	+	NA	kinase interacting protein-related	0.7
At5g58330	-	NA	malate dehydrogenase (NADP), chloroplast, putative	0.2	27.17	A	40.17	A	-1.48
AT5G58540	+	NA	protein kinase family protein	0
AT5G58550	-	EOL2	EOL2 (ETO1-LIKE 2); binding / protein binding	0
At5g58560	+	NA	phosphatidate cytidylyltransferase family protein	0	33.81	A	23.14	A	1.46
At5g58570	-	NA	unknown protein	0	47.68	A	29.82	A	1.6
At5g58790	+	NA	unknown protein	0.4	20.8	A	16.39	A	1.27
At5g58800	-	NA	quinone reductase family protein	0	16.02	A	22.11	A	-1.38
At5g59400	+	NA	unknown protein	0	53.41	P	22.76	A	2.35
At5g59410	-	NA	NA	0	69.24	A	63.69	P	1.09
At5g59450	+	NA	scarecrow-like transcription factor 11 (SCL11)	0.1	11.57	A	16.35	A	-1.41
At5g59460	-	NA	scarecrow-like transcription factor 11 (SCL11)	0.7	16.49	A	38.07	P	-2.31
At5g59850	-	NA	40S ribosomal protein S15A (RPS15aF)	0.3	24.39	A	120.94	P	-4.96
AT5G59860	+	NA	RNA recognition motif (RRM)-containing protein	0
At5g60040	+	NRPC1	NRPC1; DNA binding / DNA-directed RNA polymerase/ ribonucleoside binding / zinc ion binding	0.3	123.56	P	30.1	A	4.11
AT5G60050	-	NA	PRLI-interacting factor-related	0
At5g60230	-	ATSEN2	SEN2 (splicing endonuclease 2); nuclease/ tRNA-intron endonuclease	0.3	33.74	A	64.82	A	-1.92
AT5G60240	+	NA	unknown protein	0
AT5G60510	+	NA	undecaprenyl pyrophosphate synthetase family protein / UPP synthetase family protein	0
At5g60520	-	NA	late embryogenesis abundant protein-related / LEA protein-related	0	45.89	A	33.4	A	1.37
At5g60690	+	IFL	REV (REVOLUTA); DNA binding / lipid binding / transcription factor	0	25.08	A	29.12	A	-1.16
AT5G60700	-	NA	glycosyltransferase family protein 2	0.4
At5g61210	+	ATSNAP33	SNAP33 (SOLUBLE N-ETHYLMALEIMIDE-SENSITIVE FACTOR ADAPTOR PROTEIN 33); SNAP receptor/ protein binding	0.1	134.68	A	82.31	A	1.64
At5g61220	-	NA	complex 1 family protein / LVR family protein	0	32.99	A	65.68	A	-1.99
At5g61290	+	NA	flavin-containing monooxygenase family protein / FMO family protein	0.1	27.09	P	23.46	A	1.15
At5g61300	-	NA	unknown protein	0	33.13	A	40.12	A	-1.21
At5g62670	+	AHA11	AHA11 (Arabidopsis H(+)-ATPase 11); ATPase	0.1	40.41	A	48.86	P	-1.21
At5g62680	-	NA	proton-dependent oligopeptide transport (POT) family protein	0	19.28	A	9.54	A	2.02
At5g62810	+	ATPEX14	PEX14; protein binding / protein transporter	0.7	17.32	A	42.04	A	-2.43
AT5G62820	-	NA	integral membrane protein, putative	0
At5g63010	+	NA	WD-40 repeat family protein	0	34.14	A	39.63	A	-1.16
AT5G63020	-	NA	disease resistance protein (CC-NBS-LRR class), putative	0.1	22.52	A	18.03	A	1.25
At5g63280	+	NA	zinc finger (C2H2 type) family protein	0.8	109.47	P	45.04	A	2.43
At5g63290	-	NA	coproporphyrinogen oxidase-related	0	25.52	A	32.2	A	-1.26
AT5G63300	+	NA	structural constituent of ribosome	0
At5g63310	-	ATNDPK2	NDPK2 (NUCLEOSIDE DIPHOSPHATE KINASE 2); ATP binding / nucleoside diphosphate kinase/ protein binding	0.2	20.58	A	92.74	P	-4.51
At5g63780	+	SHA1	SHA1 (shoot apical meristem arrest 1); protein binding / zinc ion binding	0	30.54	A	42.18	P	-1.38
At5g63790	-	ANAC102	ANAC102 (ARABIDOPSIS NAC DOMAIN CONTAINING PROTEIN 102); transcription factor	0.1	34.49	A	44.93	A	-1.3
At5g63960	+	EMB2780	EMB2780 (EMBRYO DEFECTIVE 2780); DNA binding / DNA-directed DNA polymerase/ nucleic acid binding / nucleotide binding	0.8	50.82	A	34.58	A	1.47
At5g63970	-	NA	copine-related	0	18.39	A	27.42	A	-1.49
At5g64000	+	ATSAL2	SAL2; 3'(2'),5'-bisphosphate nucleotidase/ inositol or phosphatidylinositol phosphatase	0	38.31	A	34.43	A	1.11
At5g64010	-	NA	unknown protein	0.6	90.6	A	95.28	A	-1.05
At5g64240	+	AtMC3	AtMC3 (metacaspase 3); cysteine-type endopeptidase	0	67.38	A	44.15	A	1.53
At5g64250	-	NA	2-nitropropane dioxygenase family / NPD family	0.5	145.16	P	80.03	P	1.81
At5g64330	+	JK218	NPH3 (NON-PHOTOTROPIC HYPOCOTYL 3); protein binding / signal transducer	0.1	45.72	P	24.2	A	1.89
AT5G64342	-	CPuORF39	CPuORF39 (Conserved peptide upstream open reading frame 39)	0.1
AT5G64750	+	ABR1	ABR1 (ABA REPRESSOR1); DNA binding / transcription factor	0
At5g64760	-	RPN5B	RPN5B (REGULATORY PARTICLE NON-ATPASE SUBUNIT 5B)	0.2	15.64	A	33.18	P	-2.12
At5g64816	+	NA	unknown protein	0.2	37.57	A	36.55	A	1.03
AT5G64820	-	NA	unknown protein	0.9
AT5G65609	-	NA	unknown protein	0.3
AT5G65610	+	NA	unknown protein	0.6
At5g65850	+	NA	F-box family protein	0.1	77.83	P	22.68	A	3.43
At5g65860	-	NA	ankyrin repeat family protein	0	45.89	A	49.79	A	-1.09
AT5G66052	+	NA	unknown protein	0
AT5G66053	-, enclosed in AT5G66052	NA	unknown protein	0
At5g66130	+	ATRAD17	ATRAD17 (ARABIDOPSIS THALIANA RADIATION SENSITIVE)	0	111.95	A	111.26	A	1.01
At5g66140	-	PAD2	PAD2 (PROTEASOME ALPHA SUBUNIT D 2); endopeptidase/ peptidase/ threonine-type endopeptidase	0.4	54.88	A	86.98	P	-1.58
At5g66880	+	SNRK2-3	SNRK2.3 (SUCROSE NONFERMENTING 1(SNF1)-RELATED PROTEIN KINASE 2.3); kinase/ protein kinase	0.2	44.33	A	31.92	A	1.39
At5g66890	-	NA	disease resistance protein (CC-NBS-LRR class), putative	0	43.69	P	15.72	A	2.78
At5g67210	+	NA	unknown protein	0	47.53	A	16.07	A	2.96
At5g67220	-	NA	nitrogen regulation family protein	0.1	31.51	A	35.24	A	-1.12
At5g67230	+	NA	glycosyl transferase family 43 protein	0	40.82	A	35.53	A	1.15
At5g67240	-	SDN3	SDN3 (SMALL RNA DEGRADING NUCLEASE 3); exonuclease/ nucleic acid binding	0.1	10.63	A	20.95	A	-1.97
At5g67300	+	ATMYB44	MYBR1 (MYB DOMAIN PROTEIN R1); DNA binding / transcription factor	0.1	40.68	A	35.35	A	1.15
AT5G67310	-	CYP81G1	CYP81G1; electron carrier/ heme binding / iron ion binding / monooxygenase/ oxygen binding	0
At1g21770	-	NA	NA	0.5	15.53	A	18.2	A	-1.17
At1g21780	+	NA	BTB/POZ domain-containing protein	0.3	14.28	A	8.78	A	1.63
At1g51400	-	NA	photosystem II 5 kD protein	0.3	71.5	A	82.4	A	-1.15
AT1G51402	+	NA	unknown protein	0.7
AT1G62610	-	NA	short-chain dehydrogenase/reductase (SDR) family protein	0.8
AT1G62620	+	NA	flavin-containing monooxygenase family protein / FMO family protein	0.2
At2g04880	Ture	ATWRKY1	ZAP1 (ZINC-DEPENDENT ACTIVATOR PROTEIN-1); transcription activator/ transcription factor/ zinc ion binding	0.1	50.86	A	55.56	A	-1.09
At2g04890	-	SCL21	SCL21 (SCARECROW-LIKE 21); transcription factor	0.6	29.74	A	29.55	A	1.01
AT3G15604	-, enclosed in AT3G15605	NA	unknown protein	0
AT3G15605	Ture	NA	NA	0
AT4G02040	Ture	NA	unknown protein	0.1
At4g02050	-	STP7	sugar transporter, putative	0.4	20.58	A	124.51	P	-6.05
AT4G16400	Ture	NA	unknown protein	0.1
AT4G16410	-, enclosed in AT4G16400	NA	unknown protein	0
AT4G22510	-	NA	unknown protein	0
AT4G22513	Ture	NA	NA	0
AT4G22513	Ture	NA	NA	0
AT4G22517	Ture	NA	NA	0
AT4G26288	Ture	NA	NA	0.5
AT4G26290	-, enclosed in AT4G26288	NA	unknown protein	0
AT4G26288	Ture	NA	NA	0.5
At4g26300	-	emb1027	emb1027 (embryo defective 1027); ATP binding / aminoacyl-tRNA ligase/ arginine-tRNA ligase/ nucleotide binding	0.9	37.38	A	63.81	P	-1.71
At4g28370	Ture	NA	protein binding / zinc ion binding	0.1	25.52	A	40.1	A	-1.57
AT4G28380	-, enclosed in At4g28370	NA	leucine-rich repeat family protein	0
At4g28370	Ture	NA	protein binding / zinc ion binding	0.1	25.52	A	40.1	A	-1.57
At4g28390	-	AAC3	AAC3 (ADP/ATP CARRIER 3); ATP:ADP antiporter/ binding	0	30.96	A	35.22	A	-1.14
AT4G33290	Ture	NA	F-box family protein	0
At4g33300	-	ADR1-L1	ADR1-L1 (ADR1-like 1); ATP binding / protein binding	0	16.16	A	20.49	P	-1.27
At4g33300	-	ADR1-L1	ADR1-L1 (ADR1-like 1); ATP binding / protein binding	0	16.16	A	20.49	P	-1.27
At4g33310	+, enclosed in At4g33300	NA	unknown protein	0	17.88	A	11.59	A	1.54
At5g05470	Ture	ATEIF2-A2	EIF2 ALPHA; RNA binding / translation initiation factor	0.1	19.45	A	28.68	A	-1.47
At5g05480	-	NA	unknown protein	0.6	30.16	A	48.67	A	-1.61
At5g05480	-	NA	unknown protein	0.6	30.16	A	48.67	A	-1.61
AT5G05490	+	ATREC8	SYN1 (SYNAPTIC 1)	0.8

## Sheet: 4
Enclosed in XX: Two genes completely overlap
-: Gene orientation in TAIR10 is 3' to 5'
+:Gene orientation in TAIR10 is 5'' to 3'
W/A: Not overlapping in TAIR 10
Locus_name	Comments	symbol	Short_description	RPM of Pollen RNA-seq	Sperm Cell Signal	Sperm Cell Call	Pollen Signal	Pollen Call	fold change	Small RNAs in pollen	Small RNAs in sperm
At1g01040	+	ASU1	DCL1 (DICER-LIKE 1); ATP-dependent helicase/ double-stranded RNA binding / protein binding / ribonuclease III	4.3	465.01	P	78.34	A	5.94
At1g01050	-	AtPPa1	AtPPa1 (Arabidopsis thaliana pyrophosphorylase 1); inorganic diphosphatase	10.4	244.83	P	542.69	P	-2.22	6
At1g01310	+	NA	allergen V5/Tpx-1-related family protein	1671.8	10.97	A	2920.42	P	-266.16	399	86
At1g01320	-	NA	tetratricopeptide repeat (TPR)-containing protein	55.6	2450.88	P	153.89	P	15.93	30	20
At1g01840	+	NA	unknown protein	0.4	45.04	A	48.61	A	-1.08
At1g01860	-	PFC1	PFC1 (PALEFACE 1); mRNA (2'-O-methyladenosine-N6-)-methyltransferase	1.2	35.95	A	49.66	A	-1.38
At1g01900	+	ATSBT1.1	SBTI1.1; serine-type endopeptidase	0	20.37	A	20.11	A	1.01
At1g01910	-	NA	anion-transporting ATPase, putative	2.4	312.89	P	65.38	P	4.79	4	2
At1g01950	+	ARK2	armadillo/beta-catenin repeat family protein / kinesin motor family protein	0.1	37.43	A	29.16	A	1.28
At1g01960	-	EDA10	EDA10 (embryo sac development arrest 10); ARF guanyl-nucleotide exchange factor/ binding / guanyl-nucleotide exchange factor	3.1	19.17	A	63.41	A	-3.31	6	8
At1g01970	W/A,+	NA	pentatricopeptide (PPR) repeat-containing protein	1	68.86	A	38.32	P	1.8	662 (IGR)	156 (IGR)
At1g01980	W/A,-	ATSEC1A	ATSEC1A; FAD binding / catalytic/ electron carrier/ oxidoreductase	4047.7	59.61	A	12732.6	P	-213.6	1263	280
At1g02170	+	AMC1	AMC1 (METACASPASE 1); cysteine-type endopeptidase	39.4	35.1	A	194.71	P	-5.55	10	4
At1g02180	-	NA	ferredoxin-related	1.4	32.32	A	34.95	P	-1.08
At1g02305	+	NA	cathepsin B-like cysteine protease, putative	14.1	35.23	A	357.59	P	-10.15	8	4
At1g02310	-	NA	glycosyl hydrolase family protein 5 / cellulase family protein / (1-4)-beta-mannan endohydrolase, putative	0.1	66.43	A	65.14	A	1.02
At1g03050	+	NA	epsin N-terminal homology (ENTH) domain-containing protein / clathrin assembly protein-related	2721.2	28.31	A	6279.73	P	-221.79	834	180
At1g03055	-	NA	unknown protein	34.8	20.85	A	21.26	A	-1.02	6	2
At1g03090	+	MCCA	MCCA; methylcrotonoyl-CoA carboxylase	1.3	238.16	P	60.13	A	3.96
At1g03100	-	NA	pentatricopeptide (PPR) repeat-containing protein	0	31.84	A	37.77	A	-1.19
AT1G03540	+	NA	pentatricopeptide (PPR) repeat-containing protein	0.6
At1g03550	-	NA	secretory carrier membrane protein (SCAMP) family protein	7.8	26.78	A	985.19	P	-36.78	4
At1g03750	+	CHR9	SWI2 (SWITCH 2); ATP binding / DNA binding / helicase/ nucleic acid binding	4.7	1449.48	P	261.14	P	5.55	4	2
AT1G03760	-	NA	prefoldin subunit family protein	1.2	748.44	P	71.74	P	10.43
At1g04030	+	NA	unknown protein	2	311.65	P	49.16	A	6.34
At1g04040	-	NA	acid phosphatase class B family protein	0.5	25.57	A	20.73	A	1.23
At1g04130	+	NA	tetratricopeptide repeat (TPR)-containing protein	0.2	22.71	A	36.23	A	-1.6
At1g04140	-	NA	transducin family protein / WD-40 repeat family protein	75.2	74.4	P	210.42	P	-2.83	24	4
AT1G04210	+	NA	leucine-rich repeat family protein / protein kinase family protein	13.5						16	2
At1g04220	-	KCS2	KCS2 (3-KETOACYL-COA SYNTHASE 2); fatty acid elongase	0.1	17.73	A	24.93	A	-1.41
At1g04760	W/A,+	ATVAMP726	ATVAMP726	22.6	119.96	P	771.04	P	-6.43	14	4
At1g04770	W/A,-	NA	male sterility MS5 family protein	0.9	43.47	A	38.3	P	1.13	6 (IGR)	4 (IGR)
At1g04900	+	NA	unknown protein	0.9	26.37	A	44.73	P	-1.7
At1g04910	-	NA	unknown protein	1.2	11.59	A	56.89	P	-4.91
At1g04970	W/A,+	NA	lipid-binding serum glycoprotein family protein	9.6	160.98	P	145.49	P	1.11	6	2
At1g04980	W/A,-	ATPDI10	ATPDIL2-2 (PDI-LIKE 2-2); protein disulfide isomerase	0.4	32.02	A	53.07	P	-1.66
At1g05400	+	NA	unknown protein	1	410.62	P	67.31	P	6.1
At1g05410	-	NA	unknown protein	2.2	23.17	A	61.88	P	-2.67
At1g05630	W/A,+	5PTASE13	5PTASE13; inositol or phosphatidylinositol phosphatase	55.3	20.89	A	250.27	P	-11.98	20	12
AT1G05640	W/A,-	NA	ankyrin repeat family protein	9.5						6 (IGR)	2 (IGR)
AT1G05835	+	NA	unknown protein	1.6
At1g05840	-	NA	aspartyl protease family protein	9.2	29.51	A	233.41	P	-7.91	2	2
At1g06060	+	NA	RanBPM-related	3	553.05	P	67.52	A	8.19	2
At1g06070	-	NA	bZIP transcription factor, putative (bZIP69)	0.5	44.26	A	68.85	A	-1.56
At1g06450	+	NA	CCR4-NOT transcription complex protein, putative	1	44.49	P	129.09	P	-2.9
At1g06460	-	ACD31.2	ACD32.1 (ALPHA-CRYSTALLIN DOMAIN 32.1)	3.4	1574.31	P	101.02	P	15.58	4	4
At1g06650	+	NA	2-oxoglutarate-dependent dioxygenase, putative	0	19.95	A	21.61	A	-1.08
AT1G06660	-	NA	unknown protein	1.7						2
At1g06750	W/A,+	NA	unknown protein	51.6	36.93	A	741.37	P	-20.07	24	4
At1g06760	W/A,-	NA	histone H1, putative	0.8	44.77	P	50.89	P	-1.14
At1g06790	+	NA	RNA polymerase Rpb7 N-terminal domain-containing protein	1.3	108.41	P	87.29	A	1.24
At1g06800	-	NA	lipase class 3 family protein	17.2	55.27	A	70.89	A	-1.28	2
At1g07210	+	NA	30S ribosomal protein S18 family	13.5	6802.18	P	446.36	P	15.24	6
At1g07220	-	NA	NA	9.3	29.57	A	302.97	P	-10.25
AT1G07470	+	NA	transcription factor IIA large subunit, putative / TFIIA large subunit, putative	18.8						14	8
AT1G07473	-	NA	unknown protein	2.3
AT1G07476	+	NA	unknown protein	2.3
AT1G07480	-	NA	transcription factor IIA large subunit / TFIIA large subunit (TFIIA-L)	25.7						26	14
At1g08260	+	ABO4	TIL1 (TILTED 1); DNA binding / DNA-directed DNA polymerase/ nucleic acid binding / nucleotide binding / zinc ion binding	1.6	776.96	P	66.94	A	11.61
At1g08270	-	NA	NA	2.1	45.89	A	116.27	P	-2.53	14	2
At1g08480	W/A,+	NA	unknown protein	4.4	124.78	P	217.94	P	-1.75	6
At1g08490	W/A,-	ATCPNIFS	CPNIFS (CHLOROPLASTIC NIFS-LIKE CYSTEINE DESULFURASE); cysteine desulfurase/ selenocysteine lyase/ transaminase	0.3	136.07	P	44.73	A	3.04
At1g08620	W/A,+	NA	transcription factor	9.9	25.04	A	93.24	P	-3.72	8
At1g08630	W/A,-	THA1	THA1 (Threonine Aldolase 1); aldehyde-lyase/ threonine aldolase	0.3	25.2	A	53.62	A	-2.13
At1g08830	+	CSD1	CSD1 (COPPER/ZINC SUPEROXIDE DISMUTASE 1); superoxide dismutase	6.2	52.82	A	257.62	P	-4.88	6	2
At1g08840	-	emb2411	emb2411 (embryo defective 2411); ATP binding / ATP-dependent DNA helicase/ DNA binding	2	44.5	A	36.83	P	1.21
At1g09270	+	IMPA-4	IMPA-4 (IMPORTIN ALPHA ISOFORM 4); binding / protein transporter	16.8	60.98	A	235.75	P	-3.87	6
At1g09280	-	NA	NA	3.8	46.76	A	98.58	P	-2.11
AT1G09610	+	NA	unknown protein	0
At1g09620	-	NA	ATP binding / aminoacyl-tRNA ligase/ leucine-tRNA ligase/ nucleotide binding	1	87.43	P	39.67	A	2.2	6	2
At1g09795	+	ATATP-PRT2	ATATP-PRT2 (ATP PHOSPHORIBOSYL TRANSFERASE 2); ATP phosphoribosyltransferase	6.7	89.42	P	79.58	P	1.12	96	22
At1g09800	-	NA	tRNA pseudouridine synthase family protein	1.6	103.76	P	51.02	A	2.03
At1g09850	+	XBCP3	XBCP3 (xylem bark cysteine peptidase 3); cysteine-type endopeptidase/ cysteine-type peptidase	3.8	457.13	P	254.82	P	1.79	2
AT1G09860	-	ATPUP16	ATPUP16; purine transmembrane transporter	0.2
At1g10070	+	ATBCAT-2	ATBCAT-2 (ARABIDOPSIS THALIANA BRANCHED-CHAIN AMINO ACID TRANSAMINASE 2); branched-chain-amino-acid transaminase/ catalytic	56.8	14.47	A	1681.87	P	-116.23	22
At1g10090	-	NA	unknown protein	32.9	8298.56	P	862.52	P	9.62	24	12
At1g10850	+	NA	ATP binding / protein binding / protein kinase/ protein serine/threonine kinase	0.7	26.38	A	25.53	A	1.03
AT1G10865	-	NA	NA	5.6							2
At1g11090	+	NA	hydrolase, alpha/beta fold family protein	0.1	13.52	A	20.74	A	-1.53
At1g11100	-	NA	SNF2 domain-containing protein / helicase domain-containing protein / zinc finger protein-related	4	3632.12	P	147	P	24.71
At1g11530	+	ATCXXS1	ATCXXS1 (C-terminal cysteine residue is changed to a serine 1); protein disulfide isomerase	0	24.85	A	31.49	A	-1.27
At1g11540	-	NA	unknown protein	1.3	3377.95	P	184.07	P	18.35	4
At1g11770	+	NA	FAD binding / catalytic/ electron carrier/ oxidoreductase	1813.4	12.04	A	5364.89	P	-445.69	432	90
At1g11780	-	NA	oxidoreductase, 2OG-Fe(II) oxygenase family protein	648.4	65.5	P	64.82	P	1.01	131	36
At1g12140	+	FMO GS-OX5	FMO GS-OX5 (FLAVIN-MONOOXYGENASE GLUCOSINOLATE S-OXYGENASE 5); 8-methylthiopropyl glucosinolate S-oxygenase/ flavin-containing monooxygenase/ monooxygenase	25.7	35.62	A	33.91	A	1.05	20	12
At1g12150	-	NA	NA	36.8	27.03	A	1543.75	P	-57.12	26	12
At1g12360	+	KEU	KEU (keule); protein transporter	129.1	3188.48	P	869.41	P	3.67	40	14
At1g12370	-	PHR1	PHR1 (PHOTOLYASE 1); DNA photolyase	33.7	11022.7	P	1963.49	P	5.61	34	10
At1g12470	+	NA	Pep3/Vps18/deep orange family protein	3.3	63.25	P	93.93	P	-1.49	6
At1g12480	-	CDI3	OZS1 (OZONE-SENSITIVE 1); transporter	0	53.04	A	32.01	A	1.66
At1g12810	+	NA	proline-rich family protein	20	41.71	A	74.36	A	-1.78	2
At1g12820	-	AFB3	AFB3 (AUXIN SIGNALING F-BOX 3); auxin binding / ubiquitin-protein ligase	0.6	20.44	A	36.66	A	-1.79
At1g13160	+	NA	SDA1 family protein	0.7	29.9	A	52.17	A	-1.74
At1g13170	-	ORP1D	ORP1D (OSBP(OXYSTEROL BINDING PROTEIN)-RELATED PROTEIN 1D); oxysterol binding	1.6	129.86	A	115.39	A	1.13	2	6
At1g13190	+	NA	RNA recognition motif (RRM)-containing protein	2.4	82.38	A	54.33	A	1.52	4	2
At1g13195	-	NA	zinc finger (C3HC4-type RING finger) family protein	2.3	91.18	P	93.73	P	-1.03
At1g13960	W/A,+	WRKY4	WRKY4; DNA binding / transcription factor	4.2	31.32	A	62.67	A	-2	140 (IGR)	34 (IGR)
At1g13970	W/A,-	NA	unknown protein	1478.8	22.95	P	6668.81	P	-290.53	700	164
At1g14000	+	VIK	VIK (VH1-INTERACTING KINASE); ATP binding / protein kinase/ protein serine/threonine/tyrosine kinase	1.6	72.96	P	97.63	P	-1.34
AT1G14010	-	NA	emp24/gp25L/p24 family protein	19						8
At1g14020	+	NA	unknown protein	19.1	62.62	P	337.35	P	-5.39	4	2
At1g14030	-	NA	ribulose-1,5 bisphosphate carboxylase oxygenase large subunit N-methyltransferase, putative	0.7	26.09	A	25.05	A	1.04
AT1G14190	W/A,+	NA	glucose-methanol-choline (GMC) oxidoreductase family protein	0.1
At1g14200	W/A, -	NA	zinc finger (C3HC4-type RING finger) family protein	2.5	5128.14	P	410.87	P	12.48	10	2
At1g14260	+	NA	zinc finger (C3HC4-type RING finger) family protein	6.7	27.25	A	132.78	P	-4.87
At1g14270	-	NA	CAAX amino terminal protease family protein	7	5312.54	P	462.07	P	11.5	6
At1g14310	+	NA	haloacid dehalogenase-like hydrolase family protein	1.3	53.97	A	137.37	P	-2.55	2	4
AT1G14315	-	NA	NA	0
AT1G14350	+	AtMYB124	FLP (FOUR LIPS); DNA binding / transcription factor	0
At1g14360	-	ATUTR3	UTR3 (UDP-GALACTOSE TRANSPORTER 3); pyrimidine nucleotide sugar transmembrane transporter	5.5	86.2	P	646.27	P	-7.5	2
AT1G15030	+	NA	NA	1.6
At1g15040	-	NA	glutamine amidotransferase-related	12	35.91	A	134.94	P	-3.76	8	2
AT1G15240	W/A,+	NA	phox (PX) domain-containing protein	15.1						4
At1g15250	W/A,-	NA	60S ribosomal protein L37 (RPL37A)	0.1	23.17	A	56.97	A	-2.46
At1g15390	+	ATDEF1	PDF1A (PEPTIDE DEFORMYLASE 1A); peptide deformylase	1.6	4555.8	P	230.94	P	19.73	4	2
At1g15400	-	NA	unknown protein	0	73.9	A	55.26	A	1.34
At1g15410	+	NA	aspartate-glutamate racemase family	71.5	19.8	A	32.02	A	-1.62	8	2
AT1G15415	-	NA	NA	238.3						14	6
At1g15690	+	ATAVP3	AVP1; ATPase/ hydrogen-translocating pyrophosphatase	180.6	96.82	A	2345.13	P	-24.22	36	20
At1g15700	-	ATPC2	ATPC2; enzyme regulator	0.5	31.6	A	30.97	A	1.02
At1g15740	+	NA	leucine-rich repeat family protein	0.1	31.78	A	33.54	A	-1.06
At1g15750	-	TPL	TPL (TOPLESS); protein binding / protein homodimerization/ transcription repressor	25.1	20.38	A	131.62	P	-6.46	54	18
At1g15810	+	NA	ribosomal protein S15 family protein	2	897.84	P	67.54	P	13.29	8
At1g15820	-	CP24	LHCB6 (LIGHT HARVESTING COMPLEX PSII SUBUNIT 6); chlorophyll binding	0.3	32.45	A	63.57	A	-1.96
AT1G15870	W/A,+	NA	mitochondrial glycoprotein family protein / MAM33 family protein	0.1						8 (IGR)
At1g15880	W/A,-	atgos11	GOS11 (golgi snare 11); SNARE binding	117	929.09	P	2503.2	P	-2.69	20
At1g15980	+	NDF1	NDF1 (NDH-DEPENDENT CYCLIC ELECTRON FLOW 1)	0.9	65.3	A	25.62	A	2.55
At1g15990	-	ATCNGC7	ATCNGC7 (CYCLIC NUCLEOTIDE GATED CHANNEL 7); calmodulin binding / cyclic nucleotide binding / ion channel	6.7	28.3	A	232.64	P	-8.22	4
AT1G16190	W/A,+	RAD23A	DNA repair protein RAD23, putative	0.4
At1g16210	W/A,-	NA	unknown protein	8.9	87.58	A	318.73	P	-3.64	8	2
At1g16370	W/A,+	ATOCT6	OCT6 (ORGANIC CATION/CARNITINE TRANSPORTER 6); carbohydrate transmembrane transporter/ sugar:hydrogen symporter	0	25.12	A	29.86	A	-1.19
At1g16380	W/A,-	ATCHX1	ATCHX1; monovalent cation:proton antiporter/ sodium:hydrogen antiporter	5.2	15.82	A	716.43	P	-45.28	4	2
At1g16560	+	NA	Per1-like family protein	6	34.18	A	91.33	A	-2.67
At1g16570	-	NA	glycosyl transferase family 1 protein	6.2	51.23	A	84.28	P	-1.65	4
AT1G16770	+	NA	unknown protein	1.1
At1g16780	-	NA	vacuolar-type H+-translocating inorganic pyrophosphatase, putative	0.5	29.39	A	63.58	P	-2.16
At1g16810	+	NA	unknown protein	1.4	15.46	A	152.38	P	-9.85
AT1G16820	-	NA	vacuolar ATP synthase catalytic subunit-related / V-ATPase-related / vacuolar proton pump-related	0.6
At1g16880	+	NA	uridylyltransferase-related	0.1	25.64	A	22.09	A	1.16
AT1G16890	-	UBC13B	ubiquitin-conjugating enzyme, putative	2.8
At1g17070	+	NA	D111/G-patch domain-containing protein	4	113.72	P	103.19	P	1.1
At1g17080	-	NA	unknown protein	6.6	44.65	A	410.42	P	-9.19	6	2
At1g17100	W/A,+	NA	SOUL heme-binding family protein	1.7	37.29	A	154.23	A	-4.14
At1g17110	W/A,-	UBP15	UBP15 (UBIQUITIN-SPECIFIC PROTEASE 15); ubiquitin-specific protease	0.1	16.6	A	22.43	A	-1.35
At1g17130	+	NA	cell cycle control protein-related	4.9	492.99	P	104.57	P	4.71	6	2
At1g17140	-	ICR1	tropomyosin-related	0.1	59.99	A	26.66	A	2.25
At1g17430	+	NA	hydrolase, alpha/beta fold family protein	0.5	283.48	P	51.98	P	5.45
At1g17440	-	EER4	EER4 (ENHANCED ETHYLENE RESPONSE 4); DNA binding / transcription initiation factor	1.8	19.37	A	36.57	A	-1.89	162	48
AT1G17810	+	BETA-TIP	BETA-TIP (BETA-TONOPLAST INTRINSIC PROTEIN); water channel	1.2
AT1G17820	-	NA	phosphoinositide binding	85.4						42	2
At1g17860	+	NA	trypsin and protease inhibitor family protein / Kunitz family protein	0.1	32.76	A	35.88	A	-1.1
At1g17870	-	ATEGY3	EGY3 (ETHYLENE-DEPENDENT GRAVITROPISM-DEFICIENT AND YELLOW-GREEN-LIKE 3)	1.5	167.67	P	87.69	P	1.91	2	2
At1g18030	+	NA	protein phosphatase 2C, putative / PP2C, putative	0.2	25.27	A	34.37	A	-1.36
At1g18040	-	AT;CDCKD;3	CDKD1;3 (CYCLIN-DEPENDENT KINASE D1;3); kinase/ protein kinase	5.6	93.26	P	169.89	P	-1.82	4
AT1G18090	+	NA	exonuclease, putative	1.9						6
At1g18100	-	E12A11	E12A11; phosphatidylethanolamine binding	0.7	58.22	P	48.92	A	1.19
At1g18180	+	NA	oxidoreductase, acting on the CH-CH group of donors	27.1	237.7	P	1474.4	P	-6.2	6
At1g18190	-	GC2	GC2 (golgin candidate 2)	0.8	57.08	A	68.48	P	-1.2
At1g18530	+	NA	calmodulin, putative	1.8	12.02	A	246.06	P	-20.47
At1g18540	-	NA	60S ribosomal protein L6 (RPL6A)	2.7	18.89	A	226.06	P	-11.97	39	10
AT1G18630	+	GR-RBP6	GR-RBP6 (glycine-rich RNA-binding protein 6); RNA binding / nucleic acid binding / nucleotide binding	0.3
At1g18640	-	PSP	NA	1	11.66	A	68.01	P	-5.84
At1g18680	+	NA	HNH endonuclease domain-containing protein	3.2	47.76	A	97.04	P	-2.03
At1g18690	-	NA	transferase/ transferase, transferring glycosyl groups	0.5	47.34	P	24.02	A	1.97
At1g19680	+	NA	protein binding / zinc ion binding	57.8	639.77	P	1147.89	P	-1.79	14	2
At1g19690	-	NA	binding / catalytic/ coenzyme binding	2.3	120.07	A	96.99	A	1.24
At1g19770	W/A,+	ATPUP14	ATPUP14; purine transmembrane transporter	1.2	243.74	P	42.9	P	5.68	19 (IGR)	2 (IGR)
At1g19780	W/A,-	ATCNGC8	ATCNGC8 (CYCLIC NUCLEOTIDE GATED CHANNEL 8); calmodulin binding / cyclic nucleotide binding / ion channel	61.4	48.48	A	2293.86	P	-47.31	43	6
AT1G19910	W/A,+	ATVHA-C2	AVA-P2; ATPase/ proton-transporting ATPase, rotational mechanism	246						38	6
At1g19920	W/A,-	APS2	APS2; sulfate adenylyltransferase (ATP)	1.7	19.47	A	142.5	P	-7.32	14 (IGR)
AT1G20470	+	NA	auxin-responsive family protein	6
At1g20480	-	NA	4-coumarate--CoA ligase family protein / 4-coumaroyl-CoA synthase family protein	11.5	308.29	P	66.86	A	4.61		2
At1g20540	+	NA	transducin family protein / WD-40 repeat family protein	5.5	61.4	A	249.93	P	-4.07	2
At1g20550	-	NA	unknown protein	1.9	41.53	P	41.46	P	1
AT1G20925	W/A,+	NA	auxin efflux carrier family protein	1.2
At1g20930	W/A,-	CDKB2;2	CDKB2;2 (CYCLIN-DEPENDENT KINASE B2;2); cyclin-dependent protein kinase/ kinase	7.5	4537.59	P	266.72	P	17.01	2	2
At1g21270	+	WAK2	WAK2; ATP binding / calcium ion binding / protein kinase/ protein serine/threonine kinase	0	17.27	A	11.35	A	1.52
AT1G21280	-	NA	unknown protein	3.4
At1g21370	+	NA	unknown protein	6.2	264.31	P	224	P	1.18	6
At1g21380	-	NA	VHS domain-containing protein / GAT domain-containing protein	0.8	102.62	A	116.97	A	-1.14
At1g21640	+	ATNADK2	NADK2; NAD+ kinase/ calmodulin binding	6.4	364.26	P	91.69	P	3.97	4
At1g21650	-	NA	ATP binding / protein binding	0.6	30.6	A	29.24	A	1.05
AT1G21695	W/A,+	NA	hydroxyproline-rich glycoprotein family protein	10.4						4
At1g21700	W/A,-	ATSWI3C	ATSWI3C (SWITCH/SUCROSE NONFERMENTING 3C); DNA binding	8.7	32.27	A	151.19	P	-4.68	32 (IGR)
AT1G22250	+	NA	unknown protein	0
AT1G22260	-	ZYP1	ZYP1a	1.3						2	2
At1g22800	+	NA	methyltransferase	18.7	42.21	A	226.18	P	-5.36	2
AT1G22810	-	NA	AP2 domain-containing transcription factor, putative	0.3
At1g22840	+	ATCYTC-A	CYTC-1 (CYTOCHROME C-1); electron carrier/ heme binding / iron ion binding	2.6	101.32	P	387.58	P	-3.83
At1g22850	-	NA	NA	3.6	56.82	A	69.32	P	-1.22
At1g22940	+	TH-1	TH1 (THIAMINE REQUIRING 1); hydroxymethylpyrimidine kinase/ phosphomethylpyrimidine kinase/ thiamin-phosphate diphosphorylase	0.1	35.45	A	35.68	A	-1.01
AT1G22950	-	NA	iron ion binding / oxidoreductase/ oxidoreductase, acting on paired donors, with incorporation or reduction of molecular oxygen, 2-oxoglutarate as one donor, and incorporation of one atom each of oxygen into both donors	3.1						2
At1g23550	+	SRO2	SRO2 (SIMILAR TO RCD ONE 2); NAD+ ADP-ribosyltransferase	1.3	1830.17	P	174.72	P	10.48	4	2
AT1G23560	-	NA	unknown protein	0.1
At1g23730	+	ATBCA3	BCA3 (BETA CARBONIC ANHYDRASE 4); carbonate dehydratase/ zinc ion binding	2.5	40.9	A	322.47	P	-7.89	2
At1g23740	-	NA	oxidoreductase, zinc-binding dehydrogenase family protein	0	38.25	A	45.21	A	-1.18
At1g23820	+	SPDS1	SPDS1 (spermidine synthase 1); spermidine synthase	3.4	3210.21	P	292.73	P	10.97	2
At1g23830	-	NA	unknown protein	0	29.73	A	17.83	A	1.67
AT1G24470	+	ATKCR2	short-chain dehydrogenase/reductase (SDR) family protein	0.1
AT1G24480	-	NA	methyltransferase	1.5						2
AT1G24600	+	NA	unknown protein	3.7
At1g24610	-	NA	SET domain-containing protein	23.4	28.37	A	323.61	P	-11.41	12	2
AT1G25211	+	NA	NA	1.3						30	8
AT1G25220	-	ASB1	ASB1 (ANTHRANILATE SYNTHASE BETA SUBUNIT 1); anthranilate synthase	0.7
AT1G26290	+, enclosed in AT1G26300	NA	unknown protein	0.1
At1g26300	-	NA	BSD domain-containing protein	4.8	24.5	A	66.77	P	-2.72	8	2
At1g26630	W/A,+	ATELF5A-2	FBR12 (FUMONISIN B1-RESISTANT12); translation initiation factor	100	159.36	P	646.61	P	-4.06	30	10
At1g26640	W/A,-	NA	aspartate/glutamate/uridylate kinase family protein	1.4	14.29	A	80.29	P	-5.62
At1g27300	+	NA	unknown protein	0.3	25.42	P	47.24	P	-1.86
At1g27310	-	NTF2A	NTF2A (NUCLEAR TRANSPORT FACTOR 2A); Ran GTPase binding / protein transporter	7.9	26.48	A	75.94	P	-2.87
At1g27595	+	NA	NA	4.9	59.33	A	51.28	A	1.16	2	2
At1g27600	-	NA	glycosyl transferase family 43 protein	2	24.02	A	42.79	P	-1.78
AT1G27640	-	NA	unknown protein	1
At1g27650	+	ATU2AF35A	ATU2AF35A; RNA binding / nucleic acid binding / nucleotide binding / zinc ion binding	10.7	30.65	A	29.25	A	1.05		2
AT1G27695	W/A,+	NA	glycine-rich protein	0.5							2 (IGR)
At1g27700	W/A,-	NA	protein binding	38.2	1137.31	P	757.37	P	1.5	16	4
At1g28540	W/A,+	NA	unknown protein	10	23.99	A	25.27	A	-1.05
At1g28550	W/A,-	AtRABA1i	AtRABA1i (Arabidopsis Rab GTPase homolog A1i); GTP binding	96.6	11.76	A	1672.64	P	-142.26	32	6
At1g29200	+	NA	unknown protein	2.8	16.13	A	44.41	P	-2.75
At1g29220	-	NA	transcriptional regulator family protein	2.6	26.2	A	44.07	A	-1.68
AT1G29320	+	NA	transducin family protein / WD-40 repeat family protein	0.2
At1g29330	-	AERD2	ERD2 (ENDOPLASMIC RETICULUM RETENTION DEFECTIVE 2); KDEL sequence binding / receptor	2.8	73.09	P	236.25	P	-3.23	10
AT1G29800	+	NA	phosphoinositide binding / zinc ion binding	2.2
AT1G29810	-	NA	dehydratase family	3.5						6	2
AT1G30800	+, enclosed in AT1G30810	NA	NA	1.1
At1g30810	-	NA	transcription factor	36.6	2973.88	P	266.35	P	11.17	40	4
At1g31780	+	NA	NA	5.3	693.63	P	120.03	P	5.78	10	4
AT1G31790	-	NA	pentatricopeptide (PPR) repeat-containing protein	0.7
At1g31800	+	CYP97A3	CYP97A3 (CYTOCHROME P450-TYPE MONOOXYGENASE 97A3); carotene beta-ring hydroxylase/ oxygen binding	0.2	18.57	A	22.59	A	-1.22
At1g31810	-	NA	actin binding	4.4	16.71	A	69.68	P	-4.17	12	6
At1g32460	+	NA	unknown protein	19.5	156.68	P	1593.12	P	-10.17	8
At1g32470	-	NA	glycine cleavage system H protein, mitochondrial, putative	0.3	35.63	A	33.87	A	1.05
At1g32740	+	NA	protein binding / zinc ion binding	2.4	42.69	A	57.21	P	-1.34
At1g32750	-	GTD1	HAF01; DNA binding / histone acetyltransferase	19.1	59.47	P	163.9	P	-2.76	28	4
At1g32870	+	ANAC013	ANAC13 (Arabidopsis thaliana NAC domain protein 13); transcription factor	2.1	38.96	A	74.69	P	-1.92		2
AT1G32880	-	NA	importin alpha-1 subunit, putative	0.1
At1g33040	W/A,+	NACA5	NACA5 (NASCENT POLYPEPTIDE-ASSOCIATED COMPLEX SUBUNIT ALPHA-LIKE PROTEIN 5)	3.2	39.26	A	79.16	P	-2.02
At1g33050	W/A,-	NA	unknown protein	217.1	65.69	P	1538.98	P	-23.43	66	22
At1g33770	+	NA	protein kinase family protein	70.7	80.37	A	1020.03	P	-12.69	60	2
At1g33780	-	NA	unknown protein	1.7	50.34	P	78.3	P	-1.56
At1g34210	+	ATSERK2	SERK2 (SOMATIC EMBRYOGENESIS RECEPTOR-LIKE KINASE 2); kinase	0	24.55	A	24.87	A	-1.01
At1g34220	-	NA	unknown protein	8.1	26.19	A	108.55	P	-4.14	6	2
At1g34370	+	STOP1	STOP1 (sensitive to proton rhizotoxicity 1); nucleic acid binding / transcription factor/ zinc ion binding	1	18.24	A	62.66	P	-3.44
At1g34380	-	NA	5'-3' exonuclease family protein	0	36.7	A	33.68	A	1.09
At1g34630	+	NA	unknown protein	9.9	813	P	201.96	P	4.03	8	4
At1g34640	-	NA	unknown protein	0.3	26.48	A	15.48	A	1.71
At1g34770	+	NA	MAGE-8 antigen-related	0.5	253.99	P	39.76	P	6.39
At1g34780	-	ATAPRL4	ATAPRL4 (APR-like 4)	67	48.36	A	374.71	P	-7.75	44	2
At1g44120	W/A,+	NA	C2 domain-containing protein / armadillo/beta-catenin repeat family protein	304.6	12.12	A	2303.19	P	-190.01	205	86
AT1G44130	W/A,-	NA	nucellin protein, putative	0.4
At1g44160	+	NA	DNAJ chaperone C-terminal domain-containing protein	478.5	1337.99	P	5087.94	P	-3.8	163	22
At1g44170	-	ALDH3H1	ALDH3H1 (ALDEHYDE DEHYDROGENASE 3H1); 3-chloroallyl aldehyde dehydrogenase/ aldehyde dehydrogenase (NAD)	5.4	30	A	57.45	A	-1.91
At1g45474	W/A,+	LHCA5	LHCA5; pigment binding	2.8	41.85	A	38.37	A	1.09
At1g45545	W/A,-	NA	unknown protein	18.7	20.31	P	254.26	P	-12.52	2	2
At1g47230	+	CYCA3;4	cyclin, putative	1.7	48.42	P	28.69	A	1.69
At1g47240	-	ATNRAMP2	NRAMP2; inorganic anion transmembrane transporter/ metal ion transmembrane transporter	3.7	161.31	A	161.44	P	-1	2
At1g47330	+	NA	NA	0	23.01	A	56.72	A	-2.47
At1g47340	-	NA	F-box family protein	2.5	52.37	P	137.15	P	-2.62	4	6
At1g47410	+	NA	unknown protein	3.5	26.93	A	30.99	A	-1.15
At1g47420	-	SDH5	NA	22.6	12596	P	3162.88	P	3.98	10	2
At1g47740	+	NA	unknown protein	0.6	32.92	A	28.94	A	1.14
At1g47750	-	PEX11A	PEX11A (PEROXIN 11A)	11.3	30.62	A	194.39	P	-6.35	4
At1g48160	-	NA	signal recognition particle 19 kDa protein, putative / SRP19, putative	3.1	335.15	P	113.03	P	2.97
AT1G48170	+	NA	unknown protein	0
At1g48300	+	NA	unknown protein	109.7	25.38	P	235.46	P	-9.28	25	8
At1g48310	-	CHA18	CHR18; ATP binding / DNA binding / helicase/ nucleic acid binding	13.3	6292.6	P	392.36	P	16.04
At1g48440	+	NA	unknown protein	4	18.1	P	235.59	P	-13.01
At1g48450	-	NA	unknown protein	20.7	555.15	P	336.62	P	1.65	12	4
AT1G48750	+, enclosed in AT1G48760	NA	protease inhibitor/seed storage/lipid transfer protein (LTP) family protein	0.1
At1g48760	-	delta-ADR	delta-ADR (delta-adaptin); binding / clathrin binding / protein binding / protein transporter	4.2	19.42	A	42.35	A	-2.18	18	2
At1g48840	+	NA	unknown protein	0.2	51.46	A	27.31	A	1.88
At1g48850	-	EMB1144	EMB1144 (embryo defective 1144); chorismate synthase	27	54.11	A	189.84	P	-3.51	8	2
At1g48960	+	NA	universal stress protein (USP) family protein	0.3	84.78	A	46.96	A	1.81
At1g48970	-	NA	GTP binding / translation initiation factor	1.1	99.15	P	43.08	A	2.3	6
At1g49350	+	NA	pfkB-type carbohydrate kinase family protein	0	35.66	A	40.01	A	-1.12
AT1G49360	-	NA	F-box family protein	1.1
At1g50010	+	TUA2	TUA2; structural constituent of cytoskeleton	1303.2	3551.09	P	4574.25	P	-1.29	348	82
At1g50020	-	NA	unknown protein	5	272.69	P	142.17	P	1.92
At1g50310	W/A,+	ATSTP9	STP9 (SUGAR TRANSPORTER 9); carbohydrate transmembrane transporter/ sugar:hydrogen symporter	13.2	24.75	A	561.69	P	-22.69
At1g50320	W/A,-	ATHX	ATHX; enzyme activator	0.1	15.02	A	12.17	A	1.23	2 (IGR)
AT1G50480	+	THFS	THFS (10-FORMYLTETRAHYDROFOLATE SYNTHETASE); ATP binding / copper ion binding / formate-tetrahydrofolate ligase	3.4
At1g50490	-	UBC20	UBC20 (ubiquitin-conjugating enzyme 20); ubiquitin-protein ligase	13.2	3786.26	P	290.23	P	13.05	8	2
At1g50700	+	CPK33	CPK33; ATP binding / calcium ion binding / calmodulin-dependent protein kinase/ kinase/ protein kinase/ protein serine/threonine kinase	0	19.01	A	18.25	A	1.04
AT1G50710	-	NA	unknown protein	1	37.49	P	39.18	A	-1.05	2
At1g51540	+	NA	NA	4.1	31.91	A	52.72	A	-1.65
At1g51550	-	NA	F-box family protein	1.3	32.94	P	21.21	A	1.55
At1g51590	-	MANIB	mannosyl-oligosaccharide 1,2-alpha-mannosidase, putative	2	80.72	P	67.11	P	1.2
At1g51600	+	GATA28	TIFY2A; sequence-specific DNA binding / transcription factor/ zinc ion binding	12	418.73	P	106.28	P	3.94	8	2
At1g51720	+	NA	glutamate dehydrogenase, putative	0.1	26.18	A	32.48	A	-1.24
At1g51730	-	NA	RWD domain-containing protein	2.5	317.77	P	68.55	P	4.64		2
At1g52230	W/A,+	PSAH-2	PSAH2 (PHOTOSYSTEM I SUBUNIT H2)	3.7	67.57	A	45.99	A	1.47
At1g52240	W/A,-	ATROPGEF11	ROPGEF11 (RHO GUANYL-NUCLEOTIDE EXCHANGE FACTOR 11); Rho guanyl-nucleotide exchange factor	311.3	12.47	A	3682.53	P	-295.19	112	36
At1g52500	+	ATFPG-1	ATMMH-1 (ARABIDOPSIS THALIANA MUTM HOMOLOG-1); DNA N-glycosylase	6.7	1812.02	P	110.69	P	16.37	8	2
At1g52510	-	NA	hydrolase, alpha/beta fold family protein	4.3	39.1	A	39.78	A	-1.02
At1g52580	+	ATRBL5	ATRBL5 (ARABIDOPSIS RHOMBOID-LIKE PROTEIN 5)	301.7	24.72	A	3778	P	-152.86	92	6
At1g52590	-	NA	NA	37.4	23.97	A	10.84	A	2.21	8
At1g52910	+	NA	unknown protein	0	49.6	A	27.59	A	1.8
At1g52920	-	GCR2	GPCR (G PROTEIN COUPLED RECEPTOR); abscisic acid binding / catalytic	2.3	6869.93	P	339.85	P	20.21
At1g53400	+	NA	unknown protein	66.3	1043.47	P	2884.72	P	-2.76	6236	1180
AT1G53420	-	NA	serine/threonine protein kinase-related	0.3
AT1G53708	+	RTFL9	RTFL9 (ROTUNDIFOLIA LIKE 9)	0
AT1G53710	-	NA	hydrolase/ protein serine/threonine phosphatase	2.8
At1g54150	+	NA	zinc finger (C3HC4-type RING finger) family protein	2.1	960.72	P	187.11	P	5.13
AT1G54160	-	NF-YA5	NF-YA5 (NUCLEAR FACTOR Y, SUBUNIT A5); specific transcriptional repressor/ transcription factor	0.2
AT1G54310	+	NA	RNA binding	2
At1g54320	-	NA	LEM3 (ligand-effect modulator 3) family protein / CDC50 family protein	93.4	3082.64	P	2388.55	P	1.29	30	6
AT1G54700	+	NA	NA	7.4
At1g54710	-	ATATG18H	AtATG18h	36.9	283.98	P	455.44	P	-1.6	10	2
At1g54830	+	NF-YC3	NF-YC3 (NUCLEAR FACTOR Y, SUBUNIT C3); DNA binding / transcription factor	46.9	412.71	P	540.52	P	-1.31	14	2
AT1G54840	-	NA	NA	1
At1g55190	+	PRA1.F2	PRA7	5.4	126.92	P	174.64	P	-1.38	2	2
AT1G55200	-	NA	protein kinase family protein	0.1
At1g56170	W/A,+	ATHAP5B	NF-YC2 (NUCLEAR FACTOR Y, SUBUNIT C2); DNA binding / transcription activator/ transcription factor	0.4	89.32	A	91.9	A	-1.03
At1g56180	W/A,-	NA	unknown protein	28.7	581.57	P	204.08	P	2.85	8
At1g56290	W/A,+	NA	CwfJ-like family protein	4.4	247.49	P	51.16	A	4.84
At1g56300	W/A,-	NA	DNAJ heat shock N-terminal domain-containing protein	27.3	21.15	A	189.57	P	-8.96	10	6
At1g60420	+	NA	DC1 domain-containing protein	1.6	219.63	P	237.89	P	-1.08
AT1G60430	-	ARPC3	ARPC3 (actin-related protein C3); structural molecule	4.9						6	2
At1g61770	W/A,+	NA	DNAJ heat shock N-terminal domain-containing protein	178.7	307.61	P	4751.56	P	-15.45	32	10
At1g61780	W/A,-	NA	postsynaptic protein-related	2.9	602.03	P	240.7	P	2.5
AT1G62240	+	NA	unknown protein	0.9
At1g62250	-	NA	unknown protein	4.5	46.07	A	187.75	P	-4.08	2	2
At1g62720	+	NA	NA	0	300.63	A	53.3	A	5.64
At1g62730	-	NA	transferase	1.9	428.43	P	43.19	P	9.92	4
At1g62950	+	NA	leucine-rich repeat transmembrane protein kinase, putative	1.7	21.51	P	24.86	P	-1.16
At1g62960	-	ACS10	ACS10 (ACC SYNTHASE 10); 1-aminocyclopropane-1-carboxylate synthase/ L-aspartate:2-oxoglutarate aminotransferase/ aromatic-amino-acid:2-oxoglutarate aminotransferase	64.8	18.63	A	845.48	P	-45.38	32	4
AT1G63380	W/A,+	NA	binding / catalytic/ oxidoreductase	5.2						4
AT1G63390	W/A,-	NA	flavin-containing monooxygenase-related / FMO-related	2.8
At1g63980	+	NA	D111/G-patch domain-containing protein	1.1	100.03	P	52.59	P	1.9
AT1G63990	-	SPO11-2	SPO11-2 (SPORULATION 11-2); ATP binding / DNA binding / DNA topoisomerase (ATP-hydrolyzing)/ catalytic	0.1
At1g64550	W/A,+	ATGCN3	ATGCN3; transporter	2.7	19.35	A	65.81	A	-3.4	2
AT1G64561	W/A,-	NA	unknown protein	5.5
At1g64630	+	ATWNK10	WNK10 (WITH NO LYSINE KINASE 10); kinase/ transcription factor	474.6	728.92	P	1954.61	P	-2.68	108	22
AT1G64640	-	NA	plastocyanin-like domain-containing protein	0.9
At1g64740	+	TUA1	TUA1 (ALPHA-1 TUBULIN); structural constituent of cytoskeleton	3420.8	89.89	A	11326.2	P	-126	519	116
At1g64750	-	ATDSS1(I)	ATDSS1(I) (ARABIDOPSIS THALIANA DELETION OF SUV3 SUPRESSOR 1(I))	275.7	942.85	P	75.02	P	12.57	4	2
At1g65230	+	NA	unknown protein	3.1	16.93	A	25.68	A	-1.52
At1g65240	-	NA	aspartyl protease family protein	119	1526.32	P	1504.62	P	1.01	36	4
At1g65960	+	GAD2	GAD2 (GLUTAMATE DECARBOXYLASE 2); calmodulin binding / glutamate decarboxylase	1840.7	30.09	A	33.28	A	-1.11	604	129
AT1G65970	-	TPX2	TPX2 (thioredoxin-dependent peroxidase 2); antioxidant/ oxidoreductase	3562						1504	320
At1g67350	+	NA	unknown protein	15.9	1012.4	P	375.72	P	2.69	10
At1g67360	-	NA	rubber elongation factor (REF) family protein	2.6	1292.31	P	325.45	P	3.97
At1g67530	+	NA	armadillo/beta-catenin repeat family protein / U-box domain-containing family protein	51.9	64.7	P	570.45	P	-8.82	30	6
At1g67540	-	NA	unknown protein	8.2	27.35	A	553.51	P	-20.24
At1g67940	+	ATNAP3	ATNAP3; transporter	0.3	20.9	A	28.78	A	-1.38
At1g67950	-	NA	RNA recognition motif (RRM)-containing protein	1.2	150.85	P	35.51	P	4.25	2
At1g68080	W/A,+	NA	iron ion binding / oxidoreductase, acting on paired donors, with incorporation or reduction of molecular oxygen, 2-oxoglutarate as one donor, and incorporation of one atom each of oxygen into both donors	2.2	26.61	A	34.57	A	-1.3
At1g68090	W/A,-	ANN5	ANN5; calcium ion binding / calcium-dependent phospholipid binding	15.2	17.18	A	900.26	P	-52.41	8
At1g68110	W/A,+	NA	epsin N-terminal homology (ENTH) domain-containing protein / clathrin assembly protein-related	2153.3	38.35	A	10303.1	P	-268.64	449	86
At1g68120	W/A,-	ATBPC3	BPC3 (BASIC PENTACYSTEINE 3); DNA binding / transcription factor	6.1	7547.85	P	610.83	P	12.36
At1g68290	+	ENDO 2	ENDO 2 (endonuclease 2); T/G mismatch-specific endonuclease/ endonuclease/ nucleic acid binding / single-stranded DNA specific endodeoxyribonuclease	0.5	40.54	P	49.45	P	-1.22
At1g68300	-	NA	universal stress protein (USP) family protein	1.5	45.05	P	132.66	P	-2.94		2
At1g68630	+	NA	unknown protein	7	58.41	A	723.65	P	-12.39	4
AT1G68640	-	PAN	PAN (PERIANTHIA); DNA binding / transcription factor	1.9
At1g68650	+	NA	unknown protein	0	24.18	A	27.66	A	-1.14
At1g68660	-	NA	NA	1.7	36.76	P	73.43	P	-2
AT1G68700	+	NA	unknown protein	7.4
At1g68710	-	NA	haloacid dehalogenase-like hydrolase family protein	36.9	14.04	A	281.36	P	-20.04	18	4
AT1G69060	+	NA	heat shock protein binding	1.9						4	4
At1g69070	-	NA	NA	0.6	31.68	A	34.74	A	-1.1
At1g69370	+	cm-3	CM3 (chorismate mutase 3); chorismate mutase	1.6	52.22	A	133.54	P	-2.56	2
At1g69380	-	NA	unknown protein	0.3	56.55	P	31.44	P	1.8
At1g69720	W/A,+	ho3	ho3 (HEME OXYGENASE 3); heme oxygenase (decyclizing)	9.7	49.13	P	162.24	P	-3.3	8
At1g69730	W/A,-	NA	protein kinase family protein	4.1	33.82	A	41.09	A	-1.22
At1g70330	+	ATENT1	ENT1,AT (EQUILIBRATIVE NUCLEOTIDE TRANSPORTER 1); nucleoside transmembrane transporter/ nucleoside transmembrane transporter, against a concentration gradient	31.4	1120.88	P	958.25	P	1.17	4	10
AT1G70340	-	NA	unknown protein	15.3
At1g70430	+	NA	protein kinase family protein	27.6	24.03	A	253.12	P	-10.53	28
AT1G70440	-	SRO3	SRO3 (SIMILAR TO RCD ONE 3); NAD+ ADP-ribosyltransferase	1
At1g70480	W/A,+	NA	unknown protein	3.1	38.1	A	122.19	P	-3.21
At1g70490	W/A,-	ARFA1D	ARFA1D; GTP binding / phospholipase activator/ protein binding	80.7	319.05	P	2320.45	P	-7.27	22	8
At1g70760	+	CRR23	CRR23 ((chlororespiratory reduction 23)	3.8	9.59	A	11.64	A	-1.21
At1g70770	-	NA	unknown protein	140	86.59	P	1129.65	P	-13.05	78	14
At1g71180	+	NA	6-phosphogluconate dehydrogenase NAD-binding domain-containing protein	0.6	63.19	A	52.51	A	1.2
At1g71190	-	SAG18	SAG18 (SENESCENCE ASSOCIATED GENE 18)	1.5	1299.27	P	114.36	P	11.36
At1g71400	W/A,+	AtRLP12	AtRLP12 (Receptor Like Protein 12); protein binding	0.5	19.69	A	17.81	A	1.11
At1g71410	W/A,-	NA	protein kinase family protein	201.6	24.76	A	664.79	P	-26.85	50	6
AT1G71760	+	NA	unknown protein	1.6
At1g71770	-	PAB5	PAB5 (POLY(A)-BINDING PROTEIN 5); RNA binding / poly(A) binding / translation initiation factor	150	19123.6	P	3832.19	P	4.99	76	14
At1g71940	+	NA	NA	12	1237.14	P	429.66	P	2.88	10	10
At1g71950	-	NA	identical protein binding / serine-type endopeptidase	8.6	77.02	P	123.31	P	-1.6
AT1G72060	+	NA	serine-type endopeptidase inhibitor	4.2
At1g72070	-	NA	DNAJ heat shock N-terminal domain-containing protein	7.2	51.15	A	62.98	P	-1.23	4	4
At1g72390	+	NA	unknown protein	4.9	93.91	P	57.91	A	1.62	4	6
At1g72410	-	NA	COP1-interacting protein-related	0.1	40.19	A	44.96	A	-1.12
At1g73030	+	CHMP1A	VPS46.2	34.1	576.33	P	334.59	P	1.72	10	6
AT1G73040	-	NA	jacalin lectin family protein	0.2
At1g74210	W/A,+	NA	glycerophosphoryl diester phosphodiesterase family protein	8.7	156.25	P	495.26	P	-3.17
At1g74220	W/A,-	NA	unknown protein	23.8	27.87	A	453.89	P	-16.29	6	2
At1g74410	+	NA	zinc finger (C3HC4-type RING finger) family protein	27.9	722.64	P	538.11	P	1.34	2	2
At1g74420	-	ATFUT3	FUT3 (FUCOSYLTRANSFERASE 3); fucosyltransferase/ transferase, transferring glycosyl groups	2.4	56.21	A	38.77	A	1.45
At1g74790	W/A,+	NA	catalytic	2	57.86	A	59.07	A	-1.02
At1g74800	W/A,-	NA	galactosyltransferase family protein	13.8	49.17	A	332.54	P	-6.76	6
At1g74870	W/A,+	NA	protein binding / zinc ion binding	1.1	153.19	P	203.56	A	-1.33
AT1G74875	W/A,-	NA	NA	2.8							2
At1g74900	+	OTP43	OTP43 (organelle transcript processing defect 43)	0.4	528.59	P	64.3	P	8.22
At1g74910	-	NA	ADP-glucose pyrophosphorylase family protein	1	21.05	A	101.47	A	-4.82
At1g75170	+	NA	SEC14 cytosolic factor family protein / phosphoglyceride transfer family protein	0.4	31.57	A	24.77	A	1.27
At1g75180	-	NA	unknown protein	65	439.58	P	766.03	P	-1.74	18	10
At1g75210	W/A,+	NA	5' nucleotidase family protein	0.6	513.97	P	39.91	P	12.88
At1g75220	W/A,-	NA	integral membrane protein, putative	159	39.63	A	1990.94	P	-50.24	280
AT1G75335	+	NA	unknown protein	1.3						6
At1g75340	-	NA	zinc finger (CCCH-type) family protein	0.3	25.02	A	32.47	A	-1.3
At1g75840	+	ARAC5	ARAC5 (RAC-LIKE GTP BINDING PROTEIN 5); GTP binding / GTPase	0.2	65.68	A	399.87	A	-6.09
At1g75850	-	VPS35B	VPS35B (VPS35 HOMOLOG B)	10.7	16.07	A	64.74	P	-4.03	6
At1g76050	+	NA	pseudouridine synthase family protein	2.1	39.47	A	59.54	A	-1.51
At1g76060	-	EMB1793	EMB1793 (EMBRYO DEFECTIVE 1793); catalytic	13.2	434.2	P	271.79	P	1.6	6
At1g76140	+	NA	serine-type endopeptidase/ serine-type peptidase	24.1	266.57	P	1123.31	P	-4.21	18	2
At1g76150	-	ATECH2	maoC-like dehydratase domain-containing protein	3	30.4	A	123.09	P	-4.05
At1g76260	+	NA	transducin family protein / WD-40 repeat family protein	1.6	24.34	A	91.53	P	-3.76	4
At1g76270	-	NA	unknown protein	3	87.82	P	56.39	A	1.56
AT1G76690	+	ATOPR2	OPR2	7.7
At1g76700	-	NA	DNAJ heat shock N-terminal domain-containing protein	0.2	64.51	P	26.11	A	2.47
AT1G76750	+	NA	unknown protein	0.2
At1g76760	-	ATY1	ATY1 (ARABIDOPSIS THIOREDOXIN Y1); electron carrier/ protein disulfide oxidoreductase	4.7	56.24	P	334.76	P	-5.95	2	2
AT1G76780	+	NA	NA	1.1						194	54
At1g76790	-	NA	O-methyltransferase family 2 protein	0	19.9	A	17.85	A	1.11
At1g76850	+	SEC5A	SEC5A (EXOCYST COMPLEX COMPONENT SEC5)	4.5	174.69	A	204.18	P	-1.17
At1g76860	-	NA	small nuclear ribonucleoprotein, putative / snRNP, putative / Sm protein, putative	0.4	25.07	A	22.21	A	1.13
AT1G77230	+	NA	tetratricopeptide repeat (TPR)-containing protein	7.2						8	4
AT1G77240	-	NA	AMP-binding protein, putative	5.3
AT1G77765	+	NA	unknown protein	0.6
At1g77770	-	NA	protein binding / zinc ion binding	15.9	331.78	P	152.96	P	2.17
At1g77800	+	NA	PHD finger family protein	36.4	427.54	P	314.45	P	1.36	41	2
AT1G77810	-	NA	galactosyltransferase family protein	0.4
At1g77930	+	NA	DNAJ heat shock N-terminal domain-containing protein	1.5	218.87	P	75.38	P	2.9	4	4
AT1G77932	-, enclosed in AT1G77930	NA	NA	0
At1g78050	+	PGM	PGM (PHOSPHOGLYCERATE/BISPHOSPHOGLYCERATE MUTASE); catalytic/ intramolecular transferase, phosphotransferases	1.4	144.58	P	157.58	P	-1.09		2
At1g78060	-	NA	glycosyl hydrolase family 3 protein	0.1	19.9	A	28.52	A	-1.43
At1g78130	+	UNE2	UNE2 (unfertilized embryo sac 2); carbohydrate transmembrane transporter/ sugar:hydrogen symporter	3.5	42.6	A	42.54	A	1
At1g78140	-	NA	methyltransferase-related	32	83.32	P	749.06	P	-8.99	14
At1g78280	+	NA	transferase, transferring glycosyl groups	8.3	88.51	P	139.7	P	-1.58	4	4
At1g78290	-	SNRK2-8	NA	1.3	31.87	A	81.65	P	-2.56
At1g78570	+	ATRHM1	RHM1 (RHAMNOSE BIOSYNTHESIS 1); UDP-L-rhamnose synthase/ UDP-glucose 4,6-dehydratase/ catalytic	17.7	54.53	A	259.15	P	-4.75	10
At1g78580	-	ATTPS1	ATTPS1 (TREHALOSE-6-PHOSPHATE SYNTHASE); alpha,alpha-trehalose-phosphate synthase (UDP-forming)/ transferase, transferring glycosyl groups	1.8	295.57	P	78.35	P	3.77
At1g78770	+	APC6	cell division cycle family protein	0.4	129.29	P	32.13	P	4.02
At1g78780	-	NA	pathogenesis-related family protein	2.6	1731.2	P	176.44	P	9.81
At1g78890	W/A,+	NA	unknown protein	1.3	27.5	A	58.43	P	-2.12
At1g78895	W/A,-	NA	NA	23.5	8503.55	P	954.14	P	8.91	10	4
AT1G78910	+	NA	pseudouridine synthase family protein	0.3
AT1G78915	-	NA	binding	2.7						2
At1g78920	+	AVP2	AVP2 (ARABIDOPSIS VACUOLAR H+-PYROPHOSPHATASE 2); hydrogen-translocating pyrophosphatase	6.1	196.43	P	169.22	P	1.16	10	4
AT1G78922	-	NA	unknown protein	1.2
At1g78970	+	ATLUP1	LUP1 (LUPEOL SYNTHASE 1); beta-amyrin synthase/ lupeol synthase	0.3	59.49	A	31.92	A	1.86
At1g78980	-	SRF5	SRF5 (STRUBBELIG-RECEPTOR FAMILY 5); ATP binding / kinase/ protein serine/threonine kinase	17.9	19.08	A	329.25	P	-17.26	6	4
At1g79270	W/A,+	ECT8	ECT8 (evolutionarily conserved C-terminal region 8)	7.2	3844.5	P	235.2	P	16.35
At1g79280	W/A,-	NUA	NUA (NUCLEAR PORE ANCHOR)	40.8	94.38	A	165.01	P	-1.75	34	4
At1g79380	+	NA	copine-related	0.1	33.78	P	23.51	A	1.44
At1g79390	-	NA	unknown protein	1.1	27.5	A	64.7	P	-2.35	2
At1g79400	W/A,+	ATCHX2	ATCHX2 (CATION/H+ EXCHANGER 2); monovalent cation:proton antiporter/ sodium:hydrogen antiporter	48.9	40.44	A	256.3	P	-6.34	50	2
At1g79410	W/A,-	AtOCT5	AtOCT5 (Arabidopsis thaliana ORGANIC CATION/CARNITINE TRANSPORTER5); carbohydrate transmembrane transporter/ sugar:hydrogen symporter	0.6	32.04	A	34.55	A	-1.08
At1g79500	+	AtkdsA1	2-dehydro-3-deoxyphosphooctonate aldolase / phospho-2-dehydro-3-deoxyoctonate aldolase / 3-deoxy-D-manno-octulosonic acid 8-phosphate synthetase (KDSA)	1.7	26.6	A	49.72	A	-1.87
At1g79510	-	NA	unknown protein	0.9	29.09	A	29.34	A	-1.01
At1g79660	+	NA	unknown protein	216.8	34.76	A	1938.91	P	-55.78	68	22
At1g79670	-	RFO1	RFO1 (RESISTANCE TO FUSARIUM OXYSPORUM 1); kinase	7.4	17.91	A	21.61	A	-1.21
At1g79690	+	atnudt3	atnudt3 (Arabidopsis thaliana Nudix hydrolase homolog 3); hydrolase	1.9	28.98	A	95.44	P	-3.29	2
At1g79700	-	NA	ovule development protein, putative	0.1	13.93	A	28.29	A	-2.03
At1g79810	+	ATPEX2	TED3 (REVERSAL OF THE DET PHENOTYPE 3); protein binding / zinc ion binding	0.8	120.01	P	68.09	P	1.76
At1g79820	-	SGB1	SGB1 (SUPPRESSOR OF G PROTEIN BETA1); carbohydrate transmembrane transporter/ sugar:hydrogen symporter	1.9	64.98	A	144.98	P	-2.23	4
AT1G79840	+	GL2	GL2 (GLABRA 2); DNA binding / transcription factor	1.2
At1g79850	-	CS17	RPS17 (RIBOSOMAL PROTEIN S17); structural constituent of ribosome	7.4	23.03	A	327.86	P	-14.24		2
At1g79890	W/A,+	NA	helicase-related	1.5	867.7	P	71.07	P	12.21
At1g79900	W/A,-	ATMBAC2	BAC2; L-ornithine transmembrane transporter/ binding / carnitine:acyl carnitine antiporter	12.7	51.58	A	203.21	P	-3.94	4	2
AT1G79915	+	NA	unknown protein	24						8	4
AT1G79920	-	NA	ATP binding	2
At1g79950	W/A,+	NA	helicase-related	31.9	17396	P	2483.41	P	7	36	20
At1g79960	W/A,-	ATOFP14	OFP14 (OVATE FAMILY PROTEIN 14)	4	91.95	P	54.06	A	1.7
AT1G80200	+	NA	unknown protein	9.5						4	6
AT1G80210	-	NA	NA	9.3
At1g80400	+	NA	zinc finger (C3HC4-type RING finger) family protein	0	44.16	A	74.78	A	-1.69
At1g80410	-	EMB2753	EMB2753 (EMBRYO DEFECTIVE 2753); binding	1.8	83.4	A	51.7	A	1.61	20	2
At1g80910	+	NA	unknown protein	6.9	55.58	P	128.51	P	-2.31
At1g80920	-	J8	J8; heat shock protein binding / unfolded protein binding	11.8	164.63	P	583.81	P	-3.55	32
At2g01100	+
At2g01110	-	APG2	APG2 (ALBINO AND PALE GREEN 2); proton motive force dependent protein transmembrane transporter	1.9	26.03	A	33.07	A	-1.27	4
At2g01270	+	AtQSOX2	AtQSOX2 (quiescin-sulfhydryl oxidase 2); thiol oxidase	5.8	398.65	P	140.63	P	2.83
AT2G01275	-	NA	zinc finger (C3HC4-type RING finger) family protein	63.5						16	4
AT2G01280	+	MEE65	MEE65 (maternal effect embryo arrest 65); RNA polymerase II transcription factor/ cation:chloride symporter	14.2
At2g01290	-	RPI2	ribose-5-phosphate isomerase	25.7	25.52	A	269.6	P	-10.56	4	12
At2g01400	+	NA	unknown protein	2.9	14.84	A	16.34	A	-1.1
At2g01410	-	NA	NA	5	239.05	P	50.48	P	4.74
At2g01620	W/A,+	MEE11	MEE11 (maternal effect embryo arrest 11)	9.4	38.06	A	220.08	P	-5.78	24	8
At2g01630	W/A,-	NA	glycosyl hydrolase family 17 protein / beta-1,3-glucanase, putative	1.6	26.75	A	21.4	A	1.25
AT2G01960	+	TET14	TET14 (TETRASPANIN14)	0
At2g01970	-	NA	endomembrane protein 70, putative	10.8	436.46	P	238.13	P	1.83	2	2
At2g02720	+	NA	pectate lyase family protein	1522.4	41.02	A	12481.6	P	-304.25	515	124
AT2G02730	-	NA	NA	259.6						102	18
At2g03270	+	NA	DNA-binding protein, putative	19.8	4384.28	P	763.84	P	5.74	8	4
At2g03280	-	NA	unknown protein	0.4	62.42	P	32.2	A	1.94
At2g03410	+	NA	Mo25 family protein	149.5	20.4	A	3991.81	P	-195.63	88	18
AT2G03420	-, enclosed in At2g03410	NA	unknown protein	4.9
At2g03680	+	SKU6	SPR1 (SPIRAL1)	0.4	14.52	A	45.02	A	-3.1
At2g03690	-	NA	coenzyme Q biosynthesis Coq4 family protein / ubiquinone biosynthesis Coq4 family protein	2.1	143.57	P	120.02	P	1.2	4	2
AT2G04378	-	NA	beta-galactosidase	5.5						6	4
AT2G04380	+, enclosed in AT2G04378	NA	unknown protein	5
At2g04400	+	NA	indole-3-glycerol phosphate synthase (IGPS)	4.7	839.72	P	143.3	P	5.86
At2g04410	-	NA	NA	176.9	19.49	A	226.34	P	-11.61	102	14
At2g05210	W/A,+	ATPOT1	AtPOT1a (Protection of Telomeres 1a); telomeric DNA binding	1.4	295.84	P	46.12	A	6.42	2 (IGR)	2 (IGR)
AT2G05220	W/A,-	NA	40S ribosomal protein S17 (RPS17B)	1.7						4	2
At2g14680	+	MEE13	myosin heavy chain-related	9	67.95	P	148.38	P	-2.18	2
AT2G14690	-	NA	endo-1,4-beta-xylanase/ hydrolase, hydrolyzing O-glycosyl compounds	1
At2g15280	+	NA	reticulon family protein (RTNLB10)	9.7	160.81	P	99.24	P	1.62	2
At2g15290	-	ATTIC21	TIC21 (TRANSLOCON AT INNER MEMBRANE OF CHLOROPLASTS 21); copper uptake transmembrane transporter/ iron ion transmembrane transporter/ protein homodimerization	0.4	41.89	P	55.44	A	-1.32
At2g15880	W/A, -	NA	leucine-rich repeat family protein / extensin family protein	5746.4	19.43	A	3709.03	P	-190.85	1180	278
At2g15890	W/A, +	MEE14	MEE14 (maternal effect embryo arrest 14)	0.2	15.19	A	18.1	A	-1.19
At2g15900	+	NA	phox (PX) domain-containing protein	6.3	33.23	A	50.98	P	-1.53	6	2
AT2G15910	-	NA	CSL zinc finger domain-containing protein	83.3						12	4
AT2G16390	W/A,+	CHR35	DRD1 (DEFECTIVE IN RNA-DIRECTED DNA METHYLATION 1); ATP binding / DNA binding / helicase/ nucleic acid binding	1.7						4	2
At2g16400	W/A,-	BLH7	BLH7 (bell1-like homeodomain 7); DNA binding / transcription factor	0.3	26.98	A	188.35	A	-6.98
AT2G16910	+	AMS	AMS (ABORTED MICROSPORES); DNA binding / transcription factor	0.3
At2g16920	-	PFU2	UBC23 (UBIQUITIN-CONJUGATING ENZYME 23); small conjugating protein ligase/ ubiquitin-protein ligase	20	12.28	A	247.52	P	-20.16	29	8
At2g17500	+	NA	auxin efflux carrier family protein	466.9	19.63	A	4493.73	P	-228.9	100	24
At2g17510	-	EMB2763	EMB2763 (EMBRYO DEFECTIVE 2763); RNA binding / ribonuclease	4.8	105.34	A	104.97	P	1
At2g17972	+	NA	unknown protein	1.4	105.48	A	122.24	P	-1.16
At2g17975	-	NA	zinc finger (Ran-binding) family protein	3.7	102.43	P	63.37	P	1.62	2
At2g18340	+	NA	late embryogenesis abundant domain-containing protein / LEA domain-containing protein	8.4	1187.83	P	374.2	P	3.17	4
At2g18350	-	AtHB24	AtHB24 (ARABIDOPSIS THALIANA HOMEOBOX PROTEIN 24); DNA binding / transcription factor	0.3	34.88	A	58.4	A	-1.67
At2g18390	+	ARL2	TTN5 (TITAN 5); GTP binding / GTPase	17.7	4239.02	P	1410.7	P	3	4	2
At2g18400	-	NA	ribosomal protein L6 family protein	1.2	26.09	A	44	A	-1.69
AT2G18460	+	LCV3	LCV3 (like cov 3)	0.2
AT2G18465	-	NA	DNAJ heat shock N-terminal domain-containing protein	1.5						6
At2g19280	+	NA	pentatricopeptide (PPR) repeat-containing protein	1.3	103.51	A	34.81	A	2.97
AT2G19290	-	NA	unknown protein	0.2
AT2G19330	+	PIRL6	leucine-rich repeat family protein	115.8						50	12
At2g19340	-	NA	membrane protein, putative	91.8	2078.28	P	195.41	P	10.64	38	6
At2g19710	+	NA	unknown protein	15.2	81.29	A	177.8	P	-2.19	10	2
At2g19720	-	rps15ab	rps15ab (ribosomal protein S15A B); structural constituent of ribosome	0	60.63	A	65.97	A	-1.09
At2g20260	+	PSAE-2	PSAE-2 (photosystem I subunit E-2); catalytic	0	21.99	A	35.38	A	-1.61
At2g20270	-	NA	glutaredoxin family protein	1.3	87.62	P	24.9	A	3.52
At2g20690	+	NA	lumazine-binding family protein	42.7	32.23	A	48.55	A	-1.51	12
At2g20700	-	LLG2	unknown protein	414	35.76	A	4234.63	P	-118.43	120	30
At2g20770	+	GCL2	GCL2 (GCR2-LIKE 2); catalytic	0.8	30.67	A	46.55	A	-1.52
At2g20780	-	NA	mannitol transporter, putative	57.2	43.6	A	546.59	P	-12.54	4	2
At2g20890	+	PSB29	PSB29	0.4	22.8	A	30.45	P	-1.34
At2g20900	-	ATDGK5	diacylglycerol kinase, putative	13.2	362.41	P	177.82	P	2.04	6
AT2G21530	+	NA	forkhead-associated domain-containing protein / FHA domain-containing protein	0.4	24.41	A	19.37	A	1.26
At2g21540	-	ATSFH3	SFH3 (SEC14-LIKE 3); phosphatidylinositol transporter	1635.7	59.88	P	6695.15	P	-111.8	507	110
At2g21940	+	ATSK1	shikimate kinase, putative	0.5	48.27	A	39.32	A	1.23
At2g21950	-	SKIP6	SKIP6 (SKP1 interacting partner 6); ubiquitin-protein ligase	4	194.76	P	92.03	P	2.12
AT2G22000	+	PROPEP6	PROPEP6 (Elicitor peptide 6 precursor)	0
At2g22010	-	RKP	RKP (Related to KPC1); protein binding / zinc ion binding	21.3	721.43	P	480.7	P	1.5	61	12
AT2G22088	+, enclosed in At2g22090	NA	unknown protein	0.3
At2g22090	-	UBA1A	UBP1 interacting protein 1a (UBA1a)	2.8	109.04	P	171.51	P	-1.57	2
At2g23080	+	NA	casein kinase II alpha chain, putative	8	809.86	P	237.52	P	3.41
At2g23090	-	NA	unknown protein	71.2	348.38	P	824.17	P	-2.37	10	10
At2g23740	+	NA	nucleic acid binding / transcription factor/ zinc ion binding	3.8	45.84	A	41.02	A	1.12
AT2G23755	-	NA	unknown protein	0.5
AT2G24310	+	NA	unknown protein	2.4
At2g24320	-	NA	unknown protein	51.2	36.01	P	353.6	P	-9.82	24	4
At2g24440	+	NA	selenium binding	105.4	50.27	P	31.8	A	1.58	2
At2g24450	-	FLA3	FLA3 (FASCICLIN-LIKE ARABINOGALACTAN PROTEIN 3 PRECURSOR)	4551.4	47.62	A	10472.9	P	-219.94	2030	481
AT2G24480	+, enclosed in At2g24490	NA	zinc finger (C3HC4-type RING finger) family protein	0.5
At2g24490	-	ATRPA2	RPA2 (REPLICON PROTEIN A2); protein binding	1.7	1376.38	P	60.53	A	22.74	4
At2g24820	+	TIC55-II	TIC55 (TRANSLOCON AT THE INNER ENVELOPE MEMBRANE OF CHLOROPLASTS 55); 2 iron, 2 sulfur cluster binding / electron carrier/ oxidoreductase	0.5	47.12	A	34.63	A	1.36
At2g24830	-	NA	zinc finger (CCCH-type) family protein / D111/G-patch domain-containing protein	15.2	89.7	P	335.58	P	-3.74	2	2
At2g25930	+	ELF3	ELF3 (EARLY FLOWERING 3); protein C-terminus binding / transcription factor	0.2	36.15	A	15.85	A	2.28
At2g25940	-	ALPHA-VPE	ALPHA-VPE (alpha-vacuolar processing enzyme); cysteine-type endopeptidase	2.1	359.32	P	50.24	A	7.15	2	1
At2g26920	+	NA	ubiquitin-associated (UBA)/TS-N domain-containing protein	4.7	606.44	P	129.67	P	4.68	4
At2g26930	-	ATCDPMEK	ATCDPMEK (4-(CYTIDINE 5'-PHOSPHO)-2-C-METHYL-D-ERITHRITOL KINASE); 4-(cytidine 5'-diphospho)-2-C-methyl-D-erythritol kinase	0.1	35.16	P	35.71	A	-1.02
At2g27180	W/A,+	NA	unknown protein	1550.1	539.18	P	14819.9	P	-27.49	507	94
At2g27190	W/A,-	ATPAP1	PAP12 (PURPLE ACID PHOSPHATASE 12); acid phosphatase/ protein serine/threonine phosphatase	4.8	27.23	A	18.51	A	1.47
At2g27480	+	NA	calcium ion binding	0.2	18.04	A	37.99	A	-2.11
At2g27490	-	ATCOAE	ATCOAE; ATP binding / dephospho-CoA kinase	2	42.1	P	129.78	P	-3.08	9	4
At2g27600	+	ATSKD1	SKD1 (SUPPRESSOR OF K+ TRANSPORT GROWTH DEFECT1); ATP binding / nucleoside-triphosphatase/ nucleotide binding	23.4	183.9	P	346.45	P	-1.88	12	2
AT2G27610	-	NA	pentatricopeptide (PPR) repeat-containing protein	0.1
At2g27900	+	NA	unknown protein	1.9	51.78	A	40.46	A	1.28	2
At2g27920	-	SCPL51	SCPL51 (SERINE CARBOXYPEPTIDASE-LIKE 51); serine-type carboxypeptidase	0	31.15	A	46.06	A	-1.48
At2g29410	+	ATMTPB1	MTPB1 (METAL TOLERANCE PROTEIN B1); efflux transmembrane transporter/ inorganic anion transmembrane transporter/ zinc ion transmembrane transporter	28.6	16.72	A	1022.39	P	-61.15	8	2
At2g29420	-	ATGSTU7	ATGSTU7 (ARABIDOPSIS THALIANA GLUTATHIONE S-TRANSFERASE TAU 7); glutathione transferase	0.8	39.47	A	33.87	A	1.17
AT2G29525	+	NA	NA	1.9
At2g29530	-	TIM10	mitochondrial import inner membrane translocase (TIM10)	0.7	7.22	A	91.27	P	-12.65
At2g30690	W/A,+	NA	unknown protein	54.2	28.48	A	366.28	P	-12.86	60	10
At2g30695	W/A,-	NA	NA	0.2	18.25	P	5.48	A	3.33
At2g30950	+	FTSH2	VAR2 (VARIEGATED 2); ATP-dependent peptidase/ ATPase/ metallopeptidase/ zinc ion binding	1.1	343.9	P	54.7	P	6.29	8	6
At2g30960	-	NA	unknown protein	0	29.48	A	27.56	A	1.07
At2g31380	+	STH	STH; protein domain specific binding / transcription factor/ zinc ion binding	0.1	28.44	A	37.58	A	-1.32
At2g31390	-	NA	pfkB-type carbohydrate kinase family protein	1.7	24.43	A	194.49	P	-7.96
At2g31790	W/A,+	NA	UDP-glucoronosyl/UDP-glucosyl transferase family protein	1.1	76.59	A	55.1	A	1.39
At2g31800	W/A,-	NA	ankyrin protein kinase, putative	251.1	19.14	A	1481.79	P	-77.42	56	22
At2g31820	W/A,+	NA	ankyrin repeat family protein	1.3	11.76	A	10.09	P	1.17
At2g31830	W/A,-	NA	endonuclease/exonuclease/phosphatase family protein	282.7	32.93	A	1002.71	P	-30.45	112	28
At2g33390	+	NA	unknown protein	27.2	725.48	P	681.42	P	1.06	8
AT2G33400	-	NA	unknown protein	9.8
At2g33450	W/A,+	NA	50S ribosomal protein L28, chloroplast (CL28)	31.8	9.76	A	34.72	A	-3.56	10	2
At2g33460	W/A,-	RIC1	RIC1 (ROP-INTERACTIVE CRIB MOTIF-CONTAINING PROTEIN 1); protein binding	558.1	82.37	A	3137.09	P	-38.09	375	94
At2g33620	+	NA	DNA-binding family protein / AT-hook protein 1 (AHP1)	1.3	183.36	P	135.64	P	1.35
At2g33630	-	NA	3-beta hydroxysteroid dehydrogenase/isomerase family protein	1.1	25.86	A	35.81	A	-1.38
At2g34780	+	EMB1611	MEE22 (MATERNAL EFFECT EMBRYO ARREST 22)	0.1	26.53	A	29.35	A	-1.11
AT2G34790	-	EDA28	MEE23 (MATERNAL EFFECT EMBRYO ARREST 23); FAD binding / catalytic/ electron carrier/ oxidoreductase	1.6						10	14
AT2G34910	+	NA	unknown protein	0.1
At2g34920	-	EDA18	EDA18 (embryo sac development arrest 18); protein binding / zinc ion binding	3.1	14.98	A	160.7	P	-10.73	2
At2g35410	+	NA	33 kDa ribonucleoprotein, chloroplast, putative / RNA-binding protein cp33, putative	0.6	22.15	A	27.21	A	-1.23
AT2G35420	-	NA	zinc finger (C3HC4-type RING finger) family protein	1.3
AT2G35658	+	NA	unknown protein	2.4							2
AT2G35660	-	CTF2A	CTF2A; monooxygenase/ oxidoreductase	0.5
AT2G35670	+	FIE2	FIS2 (FERTILIZATION INDEPENDENT SEED 2); transcription factor	0.2
At2g35680	-	NA	dual specificity protein phosphatase family protein	30.9	44.7	P	149.62	P	-3.35	24	4
AT2G35765	+	NA	unknown protein	1971.2						395	98
AT2G35770	-	scpl28	scpl28 (serine carboxypeptidase-like 28); serine-type carboxypeptidase	28.3						10
At2g36010	+	ATE2FA	E2F3 (E2F TRANSCRIPTION FACTOR 3); DNA binding / transcription factor	2.6	55.9	P	61.3	A	-1.1
At2g36020	-	HVA22J	HVA22J (HVA22-LIKE PROTEIN J)	2850.8	2364.26	P	6360.95	P	-2.69	1394	320
AT2G36580	+	NA	pyruvate kinase, putative	1.7							2
At2g36590	-	ATPROT3	ProT3 (PROLINE TRANSPORTER 3); L-proline transmembrane transporter/ amino acid transmembrane transporter	0.2	18.4	A	47.8	A	-2.6
At2g36850	+	ATGSL08	GSL8 (GLUCAN SYNTHASE-LIKE 8); 1,3-beta-glucan synthase/ transferase, transferring glycosyl groups	4	40.45	P	174.32	P	-4.31	2	4
AT2G36854	-	NA	unknown protein	0.1
At2g36990	W/A,-	ATSIG6	SIGF (RNA POLYMERASE SIGMA-SUBUNIT F); DNA binding / DNA-directed RNA polymerase/ sigma factor/ transcription factor	7.5	16.1	A	106.35	P	-6.61		2
AT2G37000	W/A,+	NA	TCP family transcription factor, putative	2.4
At2g37330	+	ALS3	ALS3 (ALUMINUM SENSITIVE 3)	0.2	94.45	A	44.98	A	2.1
At2g37340	-	ATRSZ33	RSZ33; nucleic acid binding / nucleotide binding / zinc ion binding	13.5	407.56	P	266.49	P	1.53
At2g37480	+	NA	unknown protein	54.6	26.97	A	275.25	P	-10.2	38	8
At2g37500	-	NA	arginine biosynthesis protein ArgJ family	0.2	29.08	A	39.83	A	-1.37
At2g37970	+	SOUL-1	SOUL-1; binding	1.7	108.91	P	85.08	P	1.28	2	2
At2g37975	-	NA	NA	0.3	35.64	A	58.69	P	-1.65
At2g37990	+	NA	ribosome biogenesis regulatory protein (RRS1) family protein	0.1	31.87	P	49.82	P	-1.56
At2g38000	-	NA	chaperone protein dnaJ-related	11.2	56.76	A	388.54	P	-6.85	8
At2g38010	+	NA	ceramidase family protein	0.2	19.38	A	31.86	P	-1.64
At2g38020	-	EMB258	VCL1 (VACUOLELESS 1)	2.9	17.97	A	80.23	P	-4.47	4	2
At2g38040	+	CAC3	CAC3; acetyl-CoA carboxylase	1.6	24.24	A	79.78	P	-3.29	4
At2g38050	-	ATDET2	DET2 (DE-ETIOLATED 2); sterol 5-alpha reductase	0.3	35.74	A	52.38	P	-1.47
At2g38330	+	NA	MATE efflux family protein	1	30.48	A	50.37	A	-1.65
AT2G38340	-	NA	AP2 domain-containing transcription factor, putative (DRE2B)	0.2
At2g38570	-	NA	NA	0.5	41.54	A	38.66	A	1.07
At2g38580	+	NA	unknown protein	4.4	30.69	A	52.23	P	-1.7	2	2
AT2G39270	+	NA	adenylate kinase family protein	11.5						4	2
AT2G39280	-	NA	RAB GTPase activator	0.7
At2g39340	+	NA	SAC3/GANP family protein	9.1	399.58	P	145.83	P	2.74	8	2
At2g39350	-	NA	ABC transporter family protein	5.1	62.22	A	42.72	A	1.46
At2g39430	+	NA	disease resistance-responsive protein-related / dirigent protein-related	0	97.05	A	103.45	A	-1.07
AT2G39435	-	NA	unknown protein	1.2						4
At2g39470	+	PPL2	PPL2 (PsbP-like protein 2); calcium ion binding	0	23.28	A	22.37	A	1.04
At2g39480	-	PGP6	PGP6 (P-GLYCOPROTEIN 6); ATPase, coupled to transmembrane movement of substances	13.7	22.87	A	83.29	P	-3.64	8	4
At2g39795	+	NA	mitochondrial glycoprotein family protein / MAM33 family protein	0	48.67	A	38.11	A	1.28
AT2G39800	-	ATP5CS	P5CS1 (DELTA1-PYRROLINE-5-CARBOXYLATE SYNTHASE 1); delta1-pyrroline-5-carboxylate synthetase	2.7						2	2
At2g40765	+	NA	unknown protein	12.2	13.15	A	142.38	P	-10.83	4	4
At2g40770	-	NA	ATP binding / DNA binding / helicase/ nucleic acid binding / protein binding / zinc ion binding	0.7	34.87	A	38.21	A	-1.1
AT2G40850	W/A,+	ATPI4K GAMMA 1	phosphatidylinositol 3- and 4-kinase family protein	2038.7						915	206
AT2G40860	W/A,-	NA	protein kinase family protein / protein phosphatase 2C ( PP2C) family protein	14.8
At2g41110	+	ATCAL5	CAM2 (CALMODULIN 2); calcium ion binding / protein binding	159.2	4.65	A	772.44	P	-166.02	64	12
At2g41120	-	NA	unknown protein	22.5	21.75	A	18.08	A	1.2
At2g41490	+	GPT	GPT (UDP-GLCNAC%3ADOLICHOL+PHOSPHATE+GLCNAC-1-P+TRANSFERASE); UDP-N-acetylglucosamine-dolichyl-phosphate N-acetylglucosaminephosphotransferase	15	100.33	A	553.9	P	-5.52	2
At2g41500	-	EMB2776	EMB2776; nucleotide binding	0.4	46.38	P	77	A	-1.66
At2g41590	+	NA	unknown protein	5.1	32.79	A	84.39	P	-2.57	14	16
AT2G41600	-	NA	NA	1.3
At2g41610	+	NA	unknown protein	0	46.55	A	24.91	A	1.87
At2g41620	-	NA	nucleoporin interacting component family protein	8.9	53.43	P	143.7	P	-2.69	1029	328
At2g41950	+	NA	unknown protein	0	20.31	A	22.19	A	-1.09
At2g41960	-	NA	unknown protein	9.1	86.92	P	93.54	P	-1.08	8
AT2G42150	+	NA	DNA-binding bromodomain-containing protein	0.2
At2g42160	-	NA	zinc finger (ubiquitin-hydrolase) domain-containing protein	3	33.45	A	41.45	A	-1.24	8
At2g42220	+	NA	rhodanese-like domain-containing protein	0.7	21.48	A	28.22	A	-1.31
AT2G42230	-	NA	tubulin-specific chaperone C-related	21.8						8
At2g42270	+	NA	U5 small nuclear ribonucleoprotein helicase, putative	27.9	194.06	P	500.3	P	-2.58	12	8
At2g42280	-	NA	basic helix-loop-helix (bHLH) family protein	0.4	28.83	A	25.92	A	1.11
At2g42320	+	NA	nucleolar protein gar2-related	0.1	57.57	P	42.51	A	1.35
At2g42330	-	NA	D111/G-patch domain-containing protein	13.9	466.19	P	117.21	P	3.98	6	4
AT2G42780	+	NA	NA	53						10	10
At2g42790	-	CSY3	CSY3 (citrate synthase 3); citrate (SI)-synthase	35.1	126.59	P	73.61	P	1.72	4	4
At2g43160	+	NA	epsin N-terminal homology (ENTH) domain-containing protein	294.5	22.66	A	886.44	P	-39.12	84	24
At2g43180	-	NA	catalytic	3.5	29.16	A	26.92	A	1.08
At2g43400	+	ETFQO	ETFQO (electron-transfer flavoprotein:ubiquinone oxidoreductase); catalytic/ electron carrier/ electron-transferring-flavoprotein dehydrogenase	0.7	28.71	A	55.82	A	-1.94
AT2G43410	-	FPA	FPA; RNA binding	26.8						30	2
At2g43630	+	NA	NA	0.3	32.01	A	133.44	P	-4.17
At2g43640	-	NA	signal recognition particle 14 kDa family protein / SRP14 family protein	2.6	2013.49	P	245.83	P	8.19	4
At2g43790	+	ATMAPK6	ATMPK6 (ARABIDOPSIS THALIANA MAP KINASE 6); MAP kinase/ kinase	132.5	493.66	P	686.62	P	-1.39	44	16
AT2G43795	-	NA	unknown protein	3.3
AT2G44130	+, enclosed in AT2G44140	NA	kelch repeat-containing F-box family protein	2.3
AT2G44140	-	NA	autophagy 4a (APG4a)	8.8						4	4
At2g44350	+	ATCS	ATCS; ATP binding / ATP citrate synthase/ citrate (SI)-synthase	31.7	480.87	P	808.77	P	-1.68	12
At2g44360	-	NA	unknown protein	0.4	30.17	A	51.38	A	-1.7
AT2G44750	+	TPK2	TPK2 (Thiamin pyrophosphokinase 2); thiamin diphosphokinase	3.5						4	2
At2g44760	-	NA	unknown protein	0.3	146.83	A	129.66	A	1.13
At2g44850	+	NA	unknown protein	4.1	137.66	P	159.15	P	-1.16	4
At2g44860	-	NA	60S ribosomal protein L24, putative	0.3	31.55	A	50.45	P	-1.6
AT2G45360	+	NA	unknown protein	0.3
AT2G45380	-	NA	NA	3.5						26	76
At2g45530	+	NA	zinc finger (C3HC4-type RING finger) family protein	0.1	26.41	A	27.65	A	-1.05
At2g45540	-	NA	WD-40 repeat family protein / beige-related	14.7	136.77	P	93.94	P	1.46	14	6
At2g45720	+	NA	armadillo/beta-catenin repeat family protein	0	139.82	A	66.79	A	2.09
At2g45730	-	NA	eukaryotic initiation factor 3 gamma subunit family protein	1.8	1655.75	P	157.13	P	10.54
At2g45790	+	ATPMM	PMM (PHOSPHOMANNOMUTASE); phosphomannomutase	83.8	16.12	A	78.49	P	-4.87		2
At2g45800	-	NA	LIM domain-containing protein	1843.7	38.7	A	9533.08	P	-246.36	853	142
At2g45990	+	NA	unknown protein	5.1	24.54	A	35.12	A	-1.43
At2g46000	-	NA	unknown protein	8.5	94.17	P	89.5	P	1.05
At2g46380	+	NA	unknown protein	1.4	145.16	A	132.25	A	1.1
At2g46390	-	NA	unknown protein	17.9	80.51	P	252.12	P	-3.13	22	2
AT2G46535	+	NA	unknown protein	0
At2g46540	-	NA	unknown protein	6.1	435.71	P	497.78	P	-1.14
At2g46910	+	NA	plastid-lipid associated protein PAP / fibrillin family protein	9.8	508.46	P	209.51	P	2.43
AT2G46915	-	NA	unknown protein	10.3	15.57	A	22.13	P	-1.42	10	4
At2g47170	+	ARF1A1C	ARF1A1C; GTP binding / phospholipase activator/ protein binding	82.3	1452.27	P	1266.49	P	1.15	2	2
At2g47180	-	AtGolS1	AtGolS1 (Arabidopsis thaliana galactinol synthase 1); transferase, transferring glycosyl groups / transferase, transferring hexosyl groups	0.3	36.67	A	71.08	A	-1.94
At2g47320	+	NA	peptidyl-prolyl cis-trans isomerase cyclophilin-type family protein	1	363.22	P	213.44	P	1.7
At2g47330	-	NA	DEAD/DEAH box helicase, putative	31.7	77.68	A	251.67	P	-3.24	6	2
At2g47380	+	NA	cytochrome c oxidase subunit Vc family protein / COX5C family protein	7.6	987.95	P	590.54	P	1.67	2	2
At2g47390	-	NA	serine-type endopeptidase/ serine-type peptidase	1.3	39.57	A	38.79	P	1.02
At2g47470	+	ATPDI11	UNE5 (UNFERTILIZED EMBRYO SAC 5); protein disulfide isomerase	2.9	31.49	A	714.29	P	-22.68	2
AT2G47480	-	NA	unknown protein	0.1
At2g47550	+	NA	pectinesterase family protein	2.9	53.88	P	192.38	P	-3.57	8	4
AT2G47560	-	NA	zinc finger (C3HC4-type RING finger) family protein	0
At2g47690	+	NA	NADH-ubiquinone oxidoreductase-related	3.1	39.85	P	38.4	P	1.04
At2g47700	-	RFI2	zinc finger (C3HC4-type RING finger) family protein	67.1	186.41	P	491.68	P	-2.64	54	16
At2g47980	+	ATSCC3	SCC3 (SISTER-CHROMATID COHESION PROTEIN 3); binding	2.9	134.18	P	133.61	P	1	2
At2g47990	-	EDA13	SWA1 (SLOW WALKER1); nucleotide binding	0.3	170.8	P	33.18	A	5.15
At2g48070	+	RPH1	RPH1 (RESISTANCE TO PHYTOPHTHORA 1)	11.6	213.38	P	282.54	P	-1.32	2	2
AT2G48075	-	NA	unknown protein	1.7
At3g01440	+	NA	oxygen evolving enhancer 3 (PsbQ) family protein	1	16.24	A	20.52	A	-1.26
AT3G01450	-	NA	binding	0.1
At3g01460	+	ATMBD9	MBD9; DNA binding / methyl-CpG binding	1.1	72.98	P	58.84	P	1.24	2
AT3G01472	-	CPuORF33	CPuORF33 (Conserved peptide upstream open reading frame 33)	0
At3g01920	+	NA	yrdC family protein	2.7	70.91	A	88.11	A	-1.24
At3g01930	-	NA	nodulin family protein	3.2	34.44	A	33	A	1.04	2
AT3G02030	+	NA	hydrolase, alpha/beta fold family protein	51.4						18	6
At3g02040	-	SRG3	SRG3 (senescence-related gene 3); glycerophosphodiester phosphodiesterase/ phosphoric diester hydrolase	113.7	1160.45	P	431.07	P	2.69	44	8
At3g02090	+	MPPBETA	mitochondrial processing peptidase beta subunit, putative	21.4	241.29	P	562.31	P	-2.33	2	6
AT3G02100	-	NA	UDP-glucoronosyl/UDP-glucosyl transferase family protein	0.1
At3g02560	+	NA	40S ribosomal protein S7 (RPS7B)	1.1	16.83	A	209.12	P	-12.43
At3g02570	-	MEE31	MEE31 (MATERNAL EFFECT EMBRYO ARREST 31); mannose-6-phosphate isomerase	26.1	3956.3	P	471.12	P	8.4	8	2
At3g02690	+	NA	integral membrane family protein	5.6	21.08	A	35.41	A	-1.68
At3g02700	-	NA	NC domain-containing protein	54.3	1141.93	P	433.51	P	2.63	6
At3g02740	W/A,+	NA	aspartyl protease family protein	0	33.33	A	38.41	P	-1.15	2 (IGR)	4 (IGR)
At3g02750	W/A,-	NA	protein phosphatase 2C family protein / PP2C family protein	19.3	29.73	A	182	P	-6.12	6	10
At3g02910	+	NA	NA	39.4	44.64	A	548.5	P	-12.29	32	4
At3g02920	-	ATRPA32B	replication protein-related	8.3	2080.47	P	131.65	P	15.8
At3g03320	+	NA	NA	1.4	24.12	A	127.81	P	-5.3	4
At3g03330	-	NA	short-chain dehydrogenase/reductase (SDR) family protein	0.6	45.3	A	36.35	P	1.25
At3g04550	+	NA	unknown protein	0.7	34.24	A	48.97	A	-1.43
At3g04560	-	NA	unknown protein	3.2	27.64	A	96.14	P	-3.48	4
At3g04630	W/A,+	WDL1	WDL1	464.8	19.99	A	2196.15	P	-109.84	165	24
At3g04640	W/A,-	NA	glycine-rich protein	0.7	309.04	P	138.36	P	2.23
At3g04810	+	ATNEK2	ATNEK2 (NIMA-RELATED KINASE 2); ATP binding / kinase/ protein kinase/ protein serine/threonine kinase	14.7	86.08	P	133.42	P	-1.55	12	2
At3g04820	-	NA	pseudouridine synthase	0.1	15.51	A	21.89	A	-1.41
At3g05010	+	NA	transmembrane protein, putative	1.4	172.82	P	166.91	P	1.04	2
At3g05020	-	ACP	ACP1 (acyl carrier protein 1); acyl carrier	1.2	13.08	A	33.37	A	-2.55
AT3G05080	+, enclosed in At3g05090	NA	unknown protein	0.3
At3g05090	-	LRS1	transducin family protein / WD-40 repeat family protein	3.6	58.19	A	124.33	A	-2.14	10	4
At3g05740	+	RECQI1	RECQI1 (Arabidopsis RecQ helicase l1); ATP binding / ATP-dependent helicase/ helicase/ nucleic acid binding	1.3	40.19	A	40.75	P	-1.01
AT3G05741	-	NA	enzyme inhibitor/ pectinesterase	0
At3g05760	+	NA	nucleic acid binding / zinc ion binding	8.3	191.42	P	330.38	P	-1.73
AT3G05770	-	NA	unknown protein	0.6
AT3G05870	+	APC11	APC11; protein binding / ubiquitin-protein ligase/ zinc ion binding	1.7
At3g05880	-	RCI2A	RCI2A (RARE-COLD-INDUCIBLE 2A)	0.1	38.01	P	52.32	P	-1.38
At3g06150	W/A, -	NA	unknown protein	342.8	672.43	P	2720.81	P	-4.05	66	8
AT3G06160	W/A, +	NA	transcriptional factor B3 family protein	25.1						10 (GR)	0 (GR)
At3g06560	+	PAPS3	polynucleotide adenylyltransferase/ protein binding	33.1	19.05	A	335.28	P	-17.6	20	4
At3g06570	-	NA	kelch repeat-containing F-box family protein	10.7	432.63	P	244.6	P	1.77
At3g06780	+	NA	glycine-rich protein	62.4	173.05	P	207.88	P	-1.2	34	8
At3g06790	-	NA	plastid developmental protein DAG, putative	1.4	152.24	P	52.28	P	2.91
At3g07080	+	NA	membrane protein	4.7	775.82	P	165.47	P	4.69
At3g07090	-	NA	unknown protein	24.5	9118.02	P	1911.36	P	4.77	18	2
AT3G07120	+	NA	zinc finger (C3HC4-type RING finger) family protein	38.5						18
At3g07130	-	ATPAP15	PAP15 (PURPLE ACID PHOSPHATASE 15); acid phosphatase/ protein serine/threonine phosphatase	1.6	1627	P	92.76	P	17.54
At3g07170	+	NA	sterile alpha motif (SAM) domain-containing protein	2.7	130.82	P	69.51	P	1.88
At3g07180	-	NA	GPI transamidase component PIG-S-related	0.3	31.43	A	43.24	A	-1.38
At3g07400	+	NA	lipase class 3 family protein	16.3	9905.96	P	936.89	P	10.57	20	6
At3g07410	-	AtRABA5b	AtRABA5b (Arabidopsis Rab GTPase homolog A5b); GTP binding	0.2	24.95	A	24.71	A	1.01
At3g07565	+	NA	DNA binding	6.6	102.88	A	162.39	P	-1.58
AT3G07568	-	NA	unknown protein	6.3
At3g08010	+	ATAB2	ATAB2; RNA binding	0	33.27	A	59.39	A	-1.79
At3g08020	-	NA	protein binding / zinc ion binding	1.2	67.97	P	45.93	P	1.48	6	2
At3g09085	+	NA	unknown protein	2.4	61.19	A	107.63	P	-1.76
At3g09090	-	DEX1	DEX1 (DEFECTIVE IN EXINE FORMATION 1); calcium ion binding	0.4	61.22	A	88.83	P	-1.45
At3g09300	+	ORP3B	ORP3B (OSBP(OXYSTEROL BINDING PROTEIN)-RELATED PROTEIN 3B); oxysterol binding	3.2	91.99	A	180.67	P	-1.96	4
At3g09310	-	NA	unknown protein	0.6	55.31	A	43.79	A	1.26
AT3G10220	+	NA	tubulin folding cofactor B	0.7
At3g10230	-	LYC	LYC (LYCOPENE CYCLASE); lycopene beta cyclase	6.1	37	A	98.07	P	-2.65	2
At3g10350	+	NA	anion-transporting ATPase family protein	4.3	1127.14	P	109.32	P	10.31
AT3G10360	-	APUM4	APUM4 (Arabidopsis Pumilio 4); RNA binding / binding	37.3	120.93	P	81.86	P	1.48	6	2
AT3G10620	+	ATNUDX26	ATNUDX26 (ARABIDOPSIS THALIANA NUDIX HYDROLASE HOMOLOG 26); bis(5'-adenosyl)-pentaphosphatase/ bis(5'-nucleosyl)-tetraphosphatase (asymmetrical)	6.9						10	2
At3g10630	-	NA	glycosyl transferase family 1 protein	2.9	40.41	A	45.17	P	-1.12
At3g11560	+	NA	unknown protein	7.9	25.3	A	23.76	A	1.06
AT3G11570	-	NA	unknown protein	9.6						4	2
At3g12060	W/A,+	NA	unknown protein	4.6	3485.59	P	188.25	P	18.52	8
At3g12070	W/A,-	AtRGTB2	geranylgeranyl transferase type II beta subunit, putative / RAB geranylgeranyltransferase beta subunit, putative	0.2	87.81	A	85.47	A	1.03
At3g12250	+	BZIP45	TGA6 (TGACG MOTIF-BINDING FACTOR 6); DNA binding / transcription factor	0	24.36	A	27.59	A	-1.13
At3g12260	-	NA	complex 1 family protein / LVR family protein	2.5	24.08	A	284.82	P	-11.83	2
At3g12290	W/A,+	NA	tetrahydrofolate dehydrogenase/cyclohydrolase, putative	1.5	289.82	P	115.04	P	2.52
At3g12300	W/A,-	NA	unknown protein	5.3	34.53	A	167.23	P	-4.84
At3g12480	+	NF-YC11	NF-YC11 (NUCLEAR FACTOR Y, SUBUNIT C11); DNA binding / transcription factor	1.9	284.73	P	92.26	P	3.09
At3g12490	-	ATCYS6	cysteine protease inhibitor, putative / cystatin, putative	11.4	3585.56	P	258.58	P	13.87	6	2
At3g12510	+	NA	unknown protein	115.1	14397.8	P	3897.38	P	3.69	52	16
At3g12520	-	SULTR4;2	SULTR4;2; sulfate transmembrane transporter	1.3	126.31	P	32.66	P	3.87
At3g12640	+	NA	RNA binding / nucleic acid binding / nucleotide binding	21.8	2628.15	P	283.76	P	9.26	24	2
At3g12650	-	NA	unknown protein	1.3	99.6	A	146.88	P	-1.47
At3g12740	+	ALIS1	ALIS1 (ALA-INTERACTING SUBUNIT 1); phospholipid transporter	1	36.87	A	50.63	A	-1.37	30	6
At3g12750	-	ZIP1	ZIP1 (ZINC TRANSPORTER 1 PRECURSOR); zinc ion transmembrane transporter	0	81.77	A	31.94	A	2.56
At3g13445	+	TBP1	TBP1 (TATA BINDING PROTEIN 1); DNA binding / RNA polymerase II transcription factor/ binding	4	557.45	P	113.54	P	4.91	2
At3g13450	-	DIN4	DIN4 (DARK INDUCIBLE 4); 3-methyl-2-oxobutanoate dehydrogenase (2-methylpropanoyl-transferring)/ catalytic	0.8	40.97	A	47.15	P	-1.15
At3g13610	+	NA	oxidoreductase, 2OG-Fe(II) oxygenase family protein	0	26.23	A	35.57	A	-1.36
At3g13620	-	NA	amino acid permease family protein	1	79.26	P	50.77	P	1.56
At3g13670	+	NA	protein kinase family protein	29.7	51.05	P	152.02	P	-2.98	10
At3g13672	-	NA	seven in absentia (SINA) family protein	8.9	23.06	A	30.41	A	-1.32
At3g13900	W/A,+	NA	ATPase, coupled to transmembrane movement of ions, phosphorylative mechanism	145.6	21.28	A	637.23	P	-29.94	56	8
At3g13910	W/A,-	NA	unknown protein	0.9	5.02	A	10.95	A	-2.18
At3g14100	+	NA	oligouridylate-binding protein, putative	3.6	29.4	A	99.76	P	-3.39	2	4
At3g14110	-	FLU	FLU (FLUORESCENT IN BLUE LIGHT); binding	0.1	17.17	A	15.14	A	1.13
At3g14270	+	NA	phosphatidylinositol-4-phosphate 5-kinase family protein	102.1	105.23	A	718.47	P	-6.83	56	4
At3g14280	-	NA	unknown protein	0.1	24.89	A	27.38	A	-1.1
At3g15060	+	AtRABA1g	AtRABA1g (Arabidopsis Rab GTPase homolog A1g); GTP binding	10	31.6	A	233.74	P	-7.4
At3g15070	-	NA	zinc finger (C3HC4-type RING finger) family protein	23.6	24.86	A	124.42	P	-5	10	4
At3g15353	+	ATMT3	MT3 (METALLOTHIONEIN 3); copper ion binding	0	28.89	A	77.68	A	-2.69
AT3G15354	-	SPA3	SPA3 (SPA1-RELATED 3); protein binding / signal transducer	2.2						4	2
At3g15450	+	NA	unknown protein	0.7	33.91	P	82.12	P	-2.42
At3g15460	-	NA	brix domain-containing protein	1.3	41.51	A	83.92	P	-2.02		4
AT3G15870	+	NA	oxidoreductase	0.1
At3g15880	-	TPR4	protein binding	17.5	1453.43	P	232.02	P	6.26	126	30
At3g16040	+	NA	NA	314.6	11.69	A	6247.42	P	-534.33	147	30
At3g16050	-	A37	A37; protein heterodimerization	7	67.31	A	194.82	P	-2.89
At3g16175	+	NA	thioesterase family protein	1.8	23.63	A	53.29	P	-2.26		2
At3g16180	-	NA	proton-dependent oligopeptide transport (POT) family protein	0.2	51.03	A	44.54	A	1.15
At3g16370	W/A,+	NA	GDSL-motif lipase/hydrolase family protein	8.8	25.17	A	27.46	A	-1.09	8 (IGR)
At3g16380	W/A,-	PAB6	PAB6 (POLY(A) BINDING PROTEIN 6); RNA binding / translation initiation factor	79.6	7815.78	P	611.46	P	12.78	58	4
At3g16857	+	ARR1	ARR1 (ARABIDOPSIS RESPONSE REGULATOR 1); transcription factor/ two-component response regulator	0.2	15.2	A	14.48	A	1.05
At3g16860	-	COBL8	COBL8 (COBRA-LIKE PROTEIN 8 PRECURSOR)	6.7	5176.18	P	368.74	P	14.04	32	12
At3g17380	+	NA	meprin and TRAF homology domain-containing protein / MATH domain-containing protein	0	19.28	A	10.22	A	1.89
At3g17390	-	MAT4	MTO3 (METHIONINE OVER-ACCUMULATOR 3); methionine adenosyltransferase	2.3	29.66	P	252.57	P	-8.52	2	12
At3g17790	+	ATACP5	PAP17; acid phosphatase/ phosphatase/ protein serine/threonine phosphatase	85.1	4248.18	P	2036.03	P	2.09	82	30
At3g17800	-	NA	NA	9.3	145.52	P	123.46	P	1.18
AT3G19220	W/A,+	CYO1	SCO2 (SNOWY COTYLEDON 2); protein disulfide isomerase	1.5
At3g19230	W/A,-	NA	leucine-rich repeat family protein	9.4	34.07	A	118.48	P	-3.48	4
AT3G19330	+	NA	polyadenylate-binding protein-related / PABP-related	0
At3g19340	-	NA	NA	3.7	424.47	P	145.95	P	2.91	66	14
At3g19520	+	NA	unknown protein	3	719.91	P	137.04	P	5.25		2
AT3G19530	-	NA	unknown protein	0
At3g19680	+	NA	unknown protein	0.2	14.03	A	26.16	A	-1.87
At3g19690	-	NA	pathogenesis-related protein, putative	6.7	15.29	A	42.43	P	-2.77	8
AT3G19780	+	NA	NA	0.7
At3g19790	-	NA	unknown protein	1.8	265.05	P	109.57	P	2.42		2
At3g20220	+	NA	auxin-responsive protein, putative	944.4	41.75	A	12292.2	P	-294.42	370	66
At3g20230	-	NA	50S ribosomal protein L18 family	141.2	27.28	A	24.93	A	1.09	22	8
At3g20560	+	ATPDI12	ATPDIL5-3 (PDI-LIKE 5-3); protein disulfide isomerase	3.5	26.14	A	110.44	P	-4.22	2	6
At3g20570	-	NA	plastocyanin-like domain-containing protein	0.2	40.62	A	36.67	P	1.11
At3g20790	+	NA	oxidoreductase family protein	15.7	39.36	A	1153.57	P	-29.3
At3g20800	-	NA	rcd1-like cell differentiation protein, putative	14.6	3361.66	P	302.23	P	11.12
At3g20910	W/A,+	NF-YA9	NF-YA9 (NUCLEAR FACTOR Y, SUBUNIT A9); specific transcriptional repressor/ transcription factor	4.1	239.8	P	100.65	P	2.38
At3g20920	W/A,-	NA	translocation protein-related	43.9	783.7	P	639.77	P	1.22	12	8
At3g21180	W/A,+	ACA9	ACA9 (AUTOINHIBITED CA(2+)-ATPASE 9); calcium-transporting ATPase/ calmodulin binding	1994.9	57.42	P	5183.69	P	-90.28	849	198
At3g21190	W/A,-	NA	unknown protein	0.3	33.83	A	13.06	A	2.59
At3g21200	+	NA	unknown protein	7.2	6242.98	P	433.06	P	14.42	2
AT3G21210	-	NA	protein binding / zinc ion binding	0
AT3G21310	+	NA	unknown protein	0.7
AT3G21320	-	NA	NA	8.5						6
At3g21810	+	NA	zinc finger (CCCH-type) family protein	2.1	19.88	A	43.22	A	-2.17	8	2
AT3G21820	-	ATXR2	ATXR2 (HISTONE-LYSINE N-METHYLTRANSFERASE ATXR2); zinc ion binding	0.4
At3g22200	+	GABA-T	POP2 (POLLEN-PISTIL INCOMPATIBILITY 2); 4-aminobutyrate transaminase/ 4-aminobutyrate:pyruvate transaminase	6.2	724.18	P	456.17	P	1.59	2	4
At3g22210	-	NA	unknown protein	0.8	16.96	A	15.59	A	1.09
At3g22520	W/A,+	NA	unknown protein	0.8	27.6	A	35.88	A	-1.3
At3g22530	W/A,-	NA	unknown protein	21.7	84.41	P	133.98	P	-1.59		4
AT3G22942	+	AGG2	AGG2 (G-PROTEIN GAMMA SUBUNIT 2)	0.2
At3g22950	-	ATARFC1	ATARFC1 (ADP-ribosylation factor C1); GTP binding	6.3	130.6	P	228.34	P	-1.75	10
At3g24190	+	NA	ABC1 family protein	0.1	29.17	A	17.4	A	1.68
At3g24200	-	NA	FAD binding / monooxygenase/ oxidoreductase/ oxidoreductase, acting on paired donors, with incorporation or reduction of molecular oxygen, NADH or NADPH as one donor, and incorporation of one atom of oxygen	14	5996.36	P	473.41	P	12.67	8
AT3G24715	W/A,+	NA	ATP binding / protein kinase/ protein serine/threonine kinase/ protein tyrosine kinase	627.9						204	44
AT3G24730	W/A,-	NA	catalytic	18.5						34 (GR)	4 (GIR)
At3g25910	+	NA	zinc ion binding	19.9	33.75	A	480.6	P	-14.24	28	6
At3g25920	-	RPL15	RPL15; structural constituent of ribosome	0.4	75.74	P	43.48	P	1.74
At3g26400	W/A,+	EIF4B1	EIF4B1; translation initiation factor	8.8	38.56	P	123.5	P	-3.2	4	2
At3g26410	W/A,-	NA	methyltransferase/ nucleic acid binding	0.2	55.8	A	24.84	A	2.25
At3g26680	+	ATSNM1	SNM1 (SENSITIVE TO NITROGEN MUSTARD 1)	3.8	803.86	P	55.42	P	14.5
At3g26690	-	ATNUDT13	ATNUDX13 (ARABIDOPSIS THALIANA NUDIX HYDROLASE HOMOLOG 13); bis(5'-adenosyl)-pentaphosphatase/ hydrolase	29.6	18.26	A	2252.08	P	-123.35	14	2
At3g27170	+	ATCLC-B	CLC-B (CHLORIDE CHANNEL B); anion channel/ voltage-gated chloride channel	0.5	18	A	21.87	A	-1.21
AT3G27180	-	NA	unknown protein	1	41.17	A	51.72	P	-1.26
AT3G27415	+	NA	unknown protein	182.8						38	6
AT3G27416	-	NA	unknown protein	168.7						32	6
AT3G27750	+	NA	NA	0.5
At3g27770	-	NA	unknown protein	2.4	37.09	A	259.97	P	-7.01
AT3G27809	-	NA	unknown protein	0
AT3G27810	+	ATMYB21	ATMYB21 (ARABIDOPSIS THALIANA MYB DOMAIN PROTEIN 21); DNA binding / transcription factor	1
At3g28730	+	ATHMG	ATHMG (ARABIDOPSIS THALIANA HIGH MOBILITY GROUP); transcription factor	21.3	9095.62	P	1439.27	P	6.32	22	8
At3g28740	-	CYP81D1	CYP81D1; electron carrier/ heme binding / iron ion binding / monooxygenase/ oxygen binding	0	23.27	A	27.18	A	-1.17
At3g30380	W/A,+	NA	NA	45.6	12.82	A	79.07	P	-6.17	10 (IGR)	2 (IGR)
At3g30390	W/A,-	NA	amino acid transporter family protein	48.4	84.78	P	560.85	P	-6.62	20	4
At3g45010	+	scpl48	scpl48 (serine carboxypeptidase-like 48); serine-type carboxypeptidase	2.5	1724.01	P	109.55	P	15.74
AT3G45020	-	NA	50S ribosomal protein-related	0.2
AT3G45290	+	ATMLO3	MLO3 (MILDEW RESISTANCE LOCUS O 3); calmodulin binding	0
At3g45300	-	ATIVD	IVD (ISOVALERYL-COA-DEHYDROGENASE); ATP binding / isovaleryl-CoA dehydrogenase	6.4	24.16	A	196.37	P	-8.13	2	2
At3g46220	+	NA	unknown protein	1.2	375.42	P	89.32	P	4.2		2
At3g46230	-	ATHSP17.4	ATHSP17.4	0.4	7854.55	P	1516.06	P	5.18
At3g46520	W/A,+	ACT12	ACT12 (ACTIN-12); structural constituent of cytoskeleton	783.6	30.03	A	1765.31	P	-58.78	152	30
At3g46530	W/A,-	RPP13	RPP13 (RECOGNITION OF PERONOSPORA PARASITICA 13); ATP binding	4.3	15.91	A	19.42	A	-1.22
At3g46930	W/A,+	NA	protein kinase family protein	8.6	2417.19	P	450.95	P	5.36	20
At3g46940	W/A,-	DUT1	deoxyuridine 5'-triphosphate nucleotidohydrolase family	3	111.53	P	24.49	P	4.55
AT3G46950	+	NA	mitochondrial transcription termination factor-related / mTERF-related	0.2
At3g46960	-	NA	ATP binding / ATP-dependent helicase/ helicase/ hydrolase, acting on acid anhydrides, in phosphorus-containing anhydrides / nucleic acid binding	2.6	2110.63	P	148.64	P	14.2	2	4
AT3G46990	+	NA	unknown protein	0.1
At3g47000	-	NA	glycosyl hydrolase family 3 protein	1.5	1694.23	P	117.29	P	14.44	2
At3g47440	+	TIP5;1	TIP5;1 (tonoplast intrinsic protein 5;1); urea transmembrane transporter/ water channel	212.2	23229.8	P	6118.93	P	3.8	66	26
At3g47450	-	ATNOA1	NOA1 (NO ASSOCIATED 1); GTPase/ nitric-oxide synthase	4.9	15.01	A	12.11	A	1.24
At3g47550	+	NA	zinc finger (C3HC4-type RING finger) family protein	5.3	38.94	A	120.06	P	-3.08	8
At3g47560	-	NA	esterase/lipase/thioesterase family protein	0	12.48	A	13.8	A	-1.11
At3g47660	+	NA	Ran GTPase binding / chromatin binding / zinc ion binding	35.2	31.46	A	257.36	P	-8.18	6	6
At3g47670	-	NA	enzyme inhibitor/ pectinesterase/ pectinesterase inhibitor	3.2	126.3	A	55.78	A	2.26
AT3G47720	+	SRO4	SRO4 (SIMILAR TO RCD ONE 4); NAD+ ADP-ribosyltransferase	0.5
At3g47730	-	ATATH1	ATATH1; ATPase, coupled to transmembrane movement of substances / transporter	127.1	756.49	P	811.28	P	-1.07	42	8
At3g47800	+	NA	aldose 1-epimerase family protein	5.4	15.61	A	192.52	P	-12.33
At3g47810	-	ATVPS29	MAG1 (MAIGO 1); hydrolase/ protein serine/threonine phosphatase	12	278.87	P	272.56	P	1.02
At3g48190	+	ATATM	ATM (ATAXIA-TELANGIECTASIA MUTATED); 1-phosphatidylinositol-3-phosphate 5-kinase	0.4	90.3	P	49.71	A	1.82
AT3G48195	-	NA	phox (PX) domain-containing protein	5.2						4	2
At3g49850	+	ATTRB3	TRB3 (TELOMERE REPEAT BINDING FACTOR 3); DNA binding / double-stranded telomeric DNA binding / protein homodimerization/ single-stranded telomeric DNA binding / transcription factor	0.9	11.27	A	32.08	A	-2.85
At3g49860	-	ATARLA1B	ATARLA1B (ADP-ribosylation factor-like A1B); GTP binding	3	25.42	A	332.83	P	-13.09	10	4
At3g50850	-	NA	unknown protein	2.8	29.43	A	41.02	P	-1.39	2
At3g50860	+	NA	clathrin adaptor complex small chain family protein	1.1	20.59	A	24.52	A	-1.19
At3g50950	+	NA	disease resistance protein (CC-NBS-LRR class), putative	0.7	16.45	A	22.28	A	-1.35
At3g50960	-	PLP3a	PLP3a (Phosducin-like protein 3 homolog); beta-tubulin binding	2.3	186.86	P	242.89	P	-1.3		4
At3g51300	W/A,+	ARAC11	ROP1 (RHO-RELATED PROTEIN FROM PLANTS 1); GTP binding / GTPase activating protein binding / GTPase/ protein binding	513.1	156.41	P	7520.2	P	-48.08	169	18
At3g51310	W/A,-	VPS35C	VPS35C (VPS35 HOMOLOG C)	2	70.54	P	49.42	P	1.43	32 (IGR)	4 (IGR)
At3g51390	+	NA	zinc finger (DHHC type) family protein	3.7	81.92	P	213.96	P	-2.61	38	20
AT3G51400	-	NA	unknown protein	0.6
At3g51520	+	NA	diacylglycerol acyltransferase family	1.3	29.16	A	67.29	P	-2.31		4
At3g51530	-	NA	F-box family protein	0.8	1005.47	P	64.05	A	15.7
At3g51870	W/A,+	NA	binding / transporter	4.3	19	A	115.35	P	-6.07	16 (IGR)	2 (IGR)
At3g51880	W/A,-	HMGB1	HMGB1 (HIGH MOBILITY GROUP B 1); DNA binding / chromatin binding / structural constituent of chromatin / transcription factor	26	246.1	P	134.76	P	1.83	18	4
At3g52030	+	NA	F-box family protein / WD-40 repeat family protein	3.2	31.47	A	372.94	P	-11.85	4
At3g52040	-	NA	unknown protein	0.6	23.41	A	51.95	P	-2.22
At3g52080	W/A,+	chx28	chx28 (cation/hydrogen exchanger 28); monovalent cation:proton antiporter	52.1	34.44	A	1147.67	P	-33.33	46	2
At3g52090	W/A,-	ATRPB13.6	NRPB11; DNA binding / DNA-directed RNA polymerase	0.7	27.24	A	25.41	A	1.07
AT3G52105	+	NA	unknown protein	1.7
At3g52110	-	NA	unknown protein	2	1025.49	P	82.83	A	12.38	2	2
At3g52120	+	NA	SWAP (Suppressor-of-White-APricot)/surp domain-containing protein / D111/G-patch domain-containing protein	11.6	52.7	A	54.3	A	-1.03	6
AT3G52130	-	NA	protease inhibitor/seed storage/lipid transfer protein (LTP) family protein	0.1
AT3G52210	+	NA	mRNA capping enzyme family protein	1.3	47.4	A	50.22	A	-1.06
At3g52220	-	NA	unknown protein	10.6	2883.23	P	708.94	P	4.07		2
AT3G52250	W/A,+	NA	DNA binding / transcription factor	9.3						203	46
At3g52260	W/A,-	NA	pseudouridine synthase family protein	0.5	31.82	A	27.11	A	1.17
At3g52590	+	EMB2167	UBQ1 (UBIQUITIN EXTENSION PROTEIN 1); protein binding / structural constituent of ribosome	19.6	173.74	P	389.12	P	-2.24
At3g52600	-	AtcwINV2	AtcwINV2 (Arabidopsis thaliana cell wall invertase 2); hydrolase, hydrolyzing O-glycosyl compounds	2139.7	45.62	A	9551.92	P	-209.39	688	160
At3g53090	+	UPL7	UPL7; ubiquitin-protein ligase	1.3	58.75	P	70.08	P	-1.19	28	6
At3g53100	-	NA	GDSL-motif lipase/hydrolase family protein	0.3	31.48	A	33.83	A	-1.07
At3g53110	+	LOS4	LOS4 (LOW EXPRESSION OF OSMOTICALLY RESPONSIVE GENES 4); ATP-dependent helicase/ RNA helicase/ RNA-dependent ATPase	1.1	23.52	A	54.9	P	-2.33	4
AT3G53120	-	VPS37-1	VPS37-1	0.5
At3g54110	+	ATPUMP1	PUMP1 (PLANT UNCOUPLING MITOCHONDRIAL PROTEIN 1); binding / oxidative phosphorylation uncoupler	33.7	224.01	P	1015.98	P	-4.54	12
At3g54120	-	NA	reticulon family protein (RTNLB12)	1.6	27.28	A	18.4	A	1.48
At3g54240	W/A,+	NA	hydrolase, alpha/beta fold family protein	465.8	89.13	A	4605.6	P	-51.68	155	30
At3g54250	W/A,-	NA	mevalonate diphosphate decarboxylase, putative	2.8	74.33	A	104.76	P	-1.41	111 (IGR)	26 (IGR)
AT3G54450	+	NA	transporter	0.2
AT3G54460	-	NA	SNF2 domain-containing protein / helicase domain-containing protein / F-box family protein	18.1						24	6
AT3G54740	W/A,+	NA	unknown protein	396.9						152	42
At3g54750	W/A,-	NA	unknown protein	9.8	10089	P	898.86	P	11.22
At3g54870	+	ARK1	MRH2 (MORPHOGENESIS OF ROOT HAIR 2); actin binding / microtubule binding / microtubule motor	0.4	52.2	P	42.43	P	1.23
AT3G54880	-	NA	unknown protein	317.1						69	20
At3g55030	+	PGPS2	PGPS2 (phosphatidylglycerolphosphate synthase 2); CDP-alcohol phosphatidyltransferase/ CDP-diacylglycerol-glycerol-3-phosphate 3-phosphatidyltransferase	21.1	26.21	A	107.47	P	-4.1	8
At3g55040	-	GSTL2	GSTL2	0.8	42.72	P	31.08	P	1.37
AT3G55310	+	NA	binding / catalytic/ oxidoreductase	0
At3g55320	-	PGP20	PGP20 (P-GLYCOPROTEIN 20); ATPase, coupled to transmembrane movement of substances	1.9	35.6	P	22.33	A	1.59	8
At3g55390	+	NA	integral membrane family protein	0.2	29.74	A	38.31	A	-1.29
At3g55400	-	OVA1	OVA1 (OVULE ABORTION 1); ATP binding / aminoacyl-tRNA ligase/ methionine-tRNA ligase/ nucleotide binding	53.2	22.7	A	705.85	P	-31.09	16	4
At3g55470	+	NA	C2 domain-containing protein	0.2	19.35	A	15.6	A	1.24
At3g55480	-	NA	adaptin family protein	1.1	34.05	A	71.73	P	-2.11
At3g55520	+	NA	immunophilin, putative / FKBP-type peptidyl-prolyl cis-trans isomerase, putative	1.5	193.42	P	34.86	A	5.55
At3g55530	-	SDIR1	SDIR1 (SALT- AND DROUGHT-INDUCED RING FINGER1); protein binding / ubiquitin-protein ligase/ zinc ion binding	4	20.04	A	61.75	P	-3.08
AT3G56180	+	NA	unknown protein	585.1						329	92
AT3G56190	-	ALPHA-SNAP2	ALPHA-SNAP2 (ALPHA-SOLUBLE NSF ATTACHMENT PROTEIN 2); binding / soluble NSF attachment protein	39.1						10	8
At3g56310	+	NA	alpha-galactosidase, putative / melibiase, putative / alpha-D-galactoside galactohydrolase, putative	1.1	58.28	P	69.36	P	-1.19
AT3G56320	-	NA	nucleotidyltransferase family protein	7.6						6
AT3G56450	+	ALPHA-SNAP1	ALPHA-SNAP1; binding / soluble NSF attachment protein	0.1
At3g56460	-	NA	oxidoreductase, zinc-binding dehydrogenase family protein	1.2	27.21	A	92.47	P	-3.4	112	56
At3g56940	+	ACSF	CRD1 (COPPER RESPONSE DEFECT 1); DNA binding / magnesium-protoporphyrin IX monomethyl ester (oxidative) cyclase	1.3	45.92	A	51.94	A	-1.13
At3g56950	-	SIP2	SIP2;1; transporter	62.6	40.18	A	1320.27	P	-32.86	14	8
At3g57340	+	NA	DNAJ heat shock N-terminal domain-containing protein	11.3	35.7	A	116.22	P	-3.26
AT3G57350	-	NA	NA	0.1
At3g57700	+, enclosed in AT3G57710	NA	protein kinase, putative	1.6	15.33	A	94.29	P	-6.15
AT3G57710	-	NA	protein kinase family protein	2.1						12	6
AT3G58130	+	NA	N-acetylglucosaminyl-phosphatidylinositol de-N-acetylase-related	3
At3g58140	-	NA	phenylalanyl-tRNA synthetase class IIc family protein	0.6	35.47	A	46.25	A	-1.3
AT3G58490	W/A,+	NA	phosphatidic acid phosphatase family protein / PAP2 family protein	1017.7						161	46
AT3G58500	W/A,-	EP7	PP2A-3 (PROTEIN PHOSPHATASE 2A-3); protein serine/threonine phosphatase	66.2						36 (IGR)	8 (IGR)
At3g58510	+	NA	DEAD box RNA helicase, putative (RH11)	85.2	36.46	A	316.48	P	-8.68	28	14
AT3G58520	-	NA	ubiquitin thiolesterase	0.4
At3g59300	+	NA	unknown protein	11	188.68	A	214.53	P	-1.14	8	2
AT3G59310	-	NA	unknown protein	3.3
At3g60340	+	NA	palmitoyl protein thioesterase family protein	7.2	2137.86	P	257.12	P	8.31
At3g60350	-	NA	armadillo/beta-catenin repeat family protein / F-box family protein	20.3	20.46	A	117.65	P	-5.75	4	4
At3g60910	+	NA	catalytic/ methyltransferase	0.2	25.4	A	37.17	A	-1.46
AT3G60920	-	NA	beige/BEACH domain-containing protein	7.1							2
At3g61160	+	NA	shaggy-related protein kinase beta / ASK-beta (ASK2)	5174.2	90.94	P	19182.9	P	-210.93	1374	318
At3g61170	-	NA	pentatricopeptide (PPR) repeat-containing protein	226.5	39.09	P	58.98	P	-1.51	67	22
At3g61220	+	NA	short-chain dehydrogenase/reductase (SDR) family protein	2.1	25.76	A	36.94	P	-1.43
At3g61230	-	NA	LIM domain-containing protein	270	22.22	A	2156.16	P	-97.02	128	28
AT3G61370	+	NA	unknown protein	0
At3g61380	-	NA	unknown protein	1.6	20.1	A	71.99	P	-3.58	4
AT3G61560	W/A,+	NA	reticulon family protein (RTNLB6)	60.2						26	12
At3g61570	W/A,-	GC3	GDAP1 (GRIP-RELATED ARF-BINDING DOMAIN-CONTAINING ARABIDOPSIS PROTEIN 1); protein binding	1.4	37.34	A	58.31	P	-1.56
At3g62010	+	NA	unknown protein	14.3	33.48	A	319.7	P	-9.55	18	2
At3g62020	-	GLP10	GLP10 (GERMIN-LIKE PROTEIN 10); manganese ion binding / nutrient reservoir	1	69.44	P	62.4	A	1.11
At3g62190	W/A,+	NA	DNAJ heat shock N-terminal domain-containing protein	22.7	25.19	A	677.19	P	-26.88	10	2
AT3G62200	W/A,-	NA	NA	12
At3g62580	+	NA	NA	1.3	21.2	A	30.98	P	-1.46
At3g62590	-	NA	lipase class 3 family protein	7.9	125.19	P	280.52	P	-2.24	153	42
AT3G62830	+	ATUXS2	AUD1; UDP-glucuronate decarboxylase/ catalytic/ dTDP-glucose 4,6-dehydratase	27.8						10	2
At3g62840	-	NA	NA	0.7	27.36	A	38.19	P	-1.4
AT3G63030	+	MBD4	MBD4; DNA binding / DNA demethylase/ methyl-CpG binding	1.3
AT3G63040	-	NA	unknown protein	0
At3g63130	+	ATRANGAP1	RANGAP1 (RAN GTPASE ACTIVATING PROTEIN 1); RAN GTPase activator/ protein binding	6.3	582.64	P	67.88	P	8.58	8	2
At3g63140	-	CSP41A	CSP41A (CHLOROPLAST STEM-LOOP BINDING PROTEIN OF 41 KDA); mRNA binding / poly(U) binding	2.6	165.61	P	44.72	P	3.7
AT3G63300	W/A,+	NA	phosphoinositide binding	0.9
At3g63310	W/A,-	BIL4	glutamate binding	7	268.6	P	318.62	P	-1.19	4
At3g63470	+	scpl40	scpl40 (serine carboxypeptidase-like 40); serine-type carboxypeptidase	4.9	490.42	P	58.42	A	8.4	2
AT3G63480	-	NA	kinesin heavy chain, putative	0.3
At3g63490	+	NA	ribosomal protein L1 family protein	1.8	46.45	A	48.66	A	-1.05
At3g63500	-	NA	unknown protein	36.1	45.2	A	316.62	P	-7	16
At4g00100	W/A,+	ATRPS13A	ATRPS13A (ARABIDOPSIS THALIANA RIBOSOMAL PROTEIN S13A); structural constituent of ribosome	1	46.62	P	181.46	P	-3.89
At4g00110	W/A,-	GAE3	GAE3 (UDP-D-GLUCURONATE 4-EPIMERASE 3); UDP-glucuronate 4-epimerase/ catalytic	239.6	31.92	A	1743.73	P	-54.62	97	10
At4g00660	+	ATRH8	DEAD/DEAH box helicase, putative	5.9	961.21	P	90.95	P	10.57	12	6
AT4G00670	-	NA	DNA binding	0.3
At4g00750	+	NA	dehydration-responsive family protein	0.2	23.34	A	18.63	A	1.25
AT4G00752	-	NA	UBX domain-containing protein	1.5
At4g00760	-	APRR8	APRR8 (PSEUDO-RESPONSE REGULATOR 8); transcription regulator/ two-component response regulator	1.8	91.33	A	89.55	P	1.02
AT4G00770	+, enclosed in At4g00760	NA	unknown protein	0.8
At4g00830	W/A,+	NA	RNA recognition motif (RRM)-containing protein	7.8	254.54	P	98.76	P	2.58
AT4G00840	W/A,-	NA	zinc ion binding	19.2	35.2	P	160.72	P	-4.57	4	4
At4g01570	+	NA	pentatricopeptide (PPR) repeat-containing protein	17.4	19.99	A	20.44	A	-1.02
At4g01575	-	NA	serine protease inhibitor, Kazal-type family protein	256.2	7570.42	P	6095.34	P	1.24	54	4
At4g01660	+	ATABC1	ATABC1 (ARABIDOPSIS THALIANA ABC TRANSPORTER 1); transporter	47.8	67.25	P	1027.37	P	-15.28	42
AT4G01670	-	NA	unknown protein	0.6
At4g01690	+	HEMG1	PPOX; protoporphyrinogen oxidase	4.8	99.95	P	255.08	P	-2.55	6	2
At4g01700	-	NA	chitinase, putative	0.2	22.34	A	19.59	A	1.14
AT4G01935	+	NA	unknown protein	3.7
At4g01940	-	AtCNFU1	NFU1; structural molecule	6.8	32.46	A	38.06	A	-1.17	6	2
At4g02610	+	NA	tryptophan synthase, alpha subunit, putative	1.9	28.1	A	35.47	P	-1.26
At4g02620	-	NA	vacuolar ATPase subunit F family protein	40.9	68.38	P	1636.64	P	-23.94	6	2
At4g02880	+	NA	unknown protein	52.6	2751.93	P	399.58	P	6.89	16	2
At4g02890	-	UBQ14	UBQ14; protein binding	122.8	4442.12	P	4237.53	P	1.05	126	38
At4g03610	W/A,+	NA	unknown protein	2.3	80.51	A	70.77	A	1.14	36 (IGR)	12 (IGR)
At4g03620	W/A,-	NA	myosin heavy chain-related	87.1	21.78	A	2323.58	P	-106.66	52	14
At4g04320	+	NA	malonyl-CoA decarboxylase family protein	7.6	141.63	P	171.22	P	-1.21
At4g04330	-	NA	unknown protein	0.8	102.74	A	83.84	A	1.23
At4g04610	+	APR	APR1 (APS REDUCTASE 1); adenylyl-sulfate reductase	194.3	1460.32	P	2507.93	P	-1.72	84	6
AT4G04614	-	NA	unknown protein	0.2
At4g04860	+	DER2.2	DER2.2 (DERLIN-2.2)	6.1	84.42	P	145.42	P	-1.72	137	40
At4g04870	-	CLS	CLS (CARDIOLIPIN SYNTHASE); cardiolipin synthase/ phosphatidyltransferase	0.3	68.77	P	88.16	P	-1.28
At4g04930	+	DES-1-LIKE	DES-1-LIKE; oxidoreductase/ sphingolipid delta-4 desaturase	1182.5	22.75	A	7369	P	-323.9	573	118
At4g04940	-	NA	transducin family protein / WD-40 repeat family protein	27.8	21.34	A	60.18	P	-2.82	24	6
AT4G04972	W/A,+	NA	NA	1
At4g04980	W/A,-	ATK5	ATK5 (ARABIDOPSIS THALIANA KINESIN 5); microtubule motor	252.4	20.21	A	2219.49	P	-109.8	134	32
At4g05450	+	NA	F-box family protein (FBL20)	1	51.33	A	106.16	P	-2.07
At4g05460	-	NA	NA	2	890.98	P	106.41	P	8.37	4
AT4G06598	+	NA	ubiquitin family protein	25.6						22	2
AT4G06599	-			0.9
At4g08320	+	NA	tetratricopeptide repeat (TPR)-containing protein	6.5	24.54	A	87.08	P	-3.55	2
At4g08330	-	NA	unknown protein	2.1	569.15	P	95.51	P	5.96
AT4G08580	+	NA	NA	1.4
At4g08590	-	ORL1	ORTHL (ORTHRUS-LIKE); ubiquitin-protein ligase/ zinc ion binding	40.2	11215.2	P	1083.8	P	10.35	42	4
AT4G09000	+	GF14 CHI	14-3-3-like protein GF14 chi / general regulatory factor 1 (GRF1)	133						50	6
At4g09010	-	APX4	APX4 (ASCORBATE PEROXIDASE 4); heme binding / peroxidase	5.6	106.12	A	62.38	A	1.7
AT4G09750	+	NA	short-chain dehydrogenase/reductase (SDR) family protein	2.5						4
At4g09760	-	NA	choline kinase, putative	0.1	13.76	A	19.63	A	-1.43
At4g09800	+	RPS18C	RPS18C (S18 RIBOSOMAL PROTEIN); RNA binding / nucleic acid binding / structural constituent of ribosome	0.4	90.47	P	115.82	P	-1.28
At4g09810	-	NA	transporter-related	1.3	33.15	A	63.39	P	-1.91
At4g09830	+	NA	NA	21.6	2295.86	P	263.77	P	8.7	12	4
At4g09840	-	NA	unknown protein	0.1	97.96	A	88.51	A	1.11
At4g09950	W/A,+	NA	avirulence-responsive family protein / avirulence induced gene (AIG1) family protein	51.6	11.17	A	1543.44	P	-138.17	28	20
AT4G09960	W/A,-	AGL11	STK (SEEDSTICK); protein binding / transcription factor	1.4						10 (GR)	8 (IGR)
AT4G09970	+	NA	unknown protein	0
At4g09980	-	EMB1691	EMB1691 (EMBRYO DEFECTIVE 1691); S-adenosylmethionine-dependent methyltransferase/ methyltransferase/ nucleic acid binding	1	53.82	P	11.49	A	4.68
AT4G10020	+	AtHSD5	AtHSD5 (hydroxysteroid dehydrogenase 5); binding / catalytic/ oxidoreductase	1.9
At4g10030	-	NA	hydrolase, alpha/beta fold family protein	6.8	1040.59	P	177.32	P	5.87	2
AT4G10910	+, enclosed in At4g10920	NA	unknown protein	0
At4g10920	-	KELP	KELP; DNA binding / transcription coactivator/ transcription regulator	2.1	251.96	P	25.3	P	9.96	34	14
AT4G11590	+	NA	F-box family protein	0
At4g11600	-	ATGPX6	ATGPX6 (GLUTATHIONE PEROXIDASE 6); glutathione peroxidase	3.7	158.32	P	627.62	P	-3.96	16	4
At4g11660	+	AT-HSFB2B	AT-HSFB2B; transcription factor/ transcription repressor	1.4	104.89	P	37.46	P	2.8
At4g11670	-	NA	NA	1.7	225.04	A	249.26	P	-1.11	4	4
At4g11970	+	NA	YT521-B-like family protein	1.2	520.56	P	63.52	P	8.2	12
At4g11980	-	ATNUDT14	ATNUDX14 (ARABIDOPSIS THALIANA NUDIX HYDROLASE HOMOLOG 14); ADP-glucose pyrophosphohydrolase/ ADP-ribose pyrophosphohydrolase/ ADP-sugar diphosphatase/ hydrolase	0.3	49.59	A	48.03	A	1.03
At4g12240	+	NA	zinc finger (C2H2 type) family protein	0.1	99.21	A	39.4	P	2.52
At4g12250	-	GAE5	GAE5 (UDP-D-GLUCURONATE 4-EPIMERASE 5); UDP-glucuronate 4-epimerase/ catalytic	3.5	24.73	A	76.35	P	-3.09	2
AT4G12850	+	NA	far-red impaired responsive family protein / FAR1 family protein	0.4
At4g12860	-	UNE14	UNE14 (unfertilized embryo sac 14); calcium ion binding	27.3	41.6	A	2471.74	P	-59.41	30	6
At4g13270	+	NA	unknown protein	2	11.83	A	22.06	A	-1.86	2
AT4G13280	-	ATTPS12	TPS12 (TERPENOID SYNTHASE 12); cyclase	0.1	12.81	A	10.98	A	1.17
AT4G14090	+	NA	UDP-glucoronosyl/UDP-glucosyl transferase family protein	0.8
At4g14100	-	NA	transferase, transferring glycosyl groups	2.7	24.9	A	39.47	A	-1.59		2
AT4G14358	+, enclosed in At4g14360	NA	NA	0.3
At4g14360	-	NA	dehydration-responsive protein-related	4.5	905.72	P	328.18	P	2.76	36	14
At4g14500	W/A,+	NA	NA	76.2	1015.41	P	1144.33	P	-1.13	244	96
At4g14510	W/A,-	ATCFM3B	RNA binding	0.5	42.18	P	28.6	A	1.47	228 (IGR)	94 (IGR)
AT4G14700	+	ATORC1A	ORC1A (ORIGIN RECOGNITION COMPLEX 1); DNA binding / double-stranded methylated DNA binding	0.8
AT4G14710	-	ATARD2	acireductone dioxygenase [iron(II)-requiring]/ metal ion binding	1.9						12	4
At4g15130	+	ATCCT2	catalytic/ choline-phosphate cytidylyltransferase/ nucleotidyltransferase	46.8	4180.32	P	1752.5	P	2.39	36	12
At4g15140	-	NA	unknown protein	6.7	214.23	P	23.61	A	9.07
At4g15475	+	NA	F-box family protein (FBL4)	4.2	316.62	P	169.71	P	1.87	6
AT4G15480	-	UGT84A1	UGT84A1; UDP-glycosyltransferase/ sinapate 1-glucosyltransferase/ transferase, transferring glycosyl groups	0.3
At4g15820	+	NA	NA	0	32.91	A	53.53	A	-1.63
At4g15830	-	NA	binding	1.3	91.45	A	123.19	P	-1.35	2	2
At4g16430	+	NA	basic helix-loop-helix (bHLH) family protein	7.5	32.89	A	113.2	P	-3.44	2	2
At4g16440	-	NA	ferredoxin hydrogenase	0.6	21.54	A	73.58	A	-3.42
At4g16670	+	NA	phosphoinositide binding	7.9	21.43	A	31.5	A	-1.47
At4g16680	-	NA	RNA helicase, putative	9.5	33.55	A	31.2	A	1.08	65	14
At4g17010	+	NA	unknown protein	1.4	387.25	P	96.94	P	3.99	2
AT4G17020	-	NA	transcription factor-related	0.1
At4g17350	+	NA	phosphoinositide binding	1.4	149.36	P	98.85	P	1.51
At4g17360	-	NA	formyltetrahydrofolate deformylase/ hydroxymethyl-, formyl- and related transferase/ methyltransferase	0.8	439.29	P	47.42	A	9.26
AT4G17380	+	ATMSH4	MSH4 (MUTS HOMOLOG 4); ATP binding / damaged DNA binding / mismatched DNA binding	0
At4g17390	-	NA	60S ribosomal protein L15 (RPL15B)	2.7	597.68	P	205.35	P	2.91	14	34
At4g17520	+	NA	nuclear RNA-binding protein, putative	0.5	43.33	A	75.57	P	-1.74
At4g17530	-	ATRAB1C	ATRAB1C; GTP binding	2.7	32.87	P	249.86	P	-7.6	18	4
At4g17540	+	NA	unknown protein	2	21.02	A	18.95	A	1.11
At4g17550	-	NA	transporter-related	59.2	4922.33	P	790.84	P	6.22	34	6
At4g17730	+	ATSYP23	SYP23 (SYNTAXIN OF PLANTS 23); SNAP receptor	25.6	38.03	A	229.83	P	-6.04	6	2
At4g17740	-	NA	C-terminal processing protease, putative	3.6	38.5	A	98.52	P	-2.56
At4g17830	+	NA	peptidase M20/M25/M40 family protein	2.7	23.36	A	162.91	P	-6.97		4
At4g17840	-	NA	unknown protein	0.1	35.15	P	32.07	A	1.1
At4g18395	+	NA	unknown protein	150.9	22.35	A	2089.76	P	-93.5	28	2
At4g18400	-	NA	unknown protein	4.4	26.54	A	20.15	A	1.32
At4g18570	+	NA	proline-rich family protein	0.2	25.48	A	16.54	A	1.54
At4g18580	-	NA	unknown protein	14.9	178.38	P	133.12	P	1.34	4
At4g19140	+	NA	unknown protein	0.2	108.86	A	62.34	A	1.75
At4g19150	-	NA	ankyrin repeat family protein	1.8	35.16	A	43.69	A	-1.24	4
AT4G20290	-	NA	unknown protein	2.9
At4g20300	+	NA	unknown protein	36.9	128.09	P	237.45	P	-1.85	63	14
AT4G20325	+	NA	unknown protein	3.8
At4g20330	-	NA	transcription initiation factor-related	34.6	118	P	604.09	P	-5.12	10	4
At4g20890	W/A,+	TUB9	TUB9; GTP binding / GTPase/ structural molecule	2888.7	26.71	A	10457.2	P	-391.49	741	166
AT4G20900	W/A,-	MS5	MS5 (MALE-STERILE 5)	1						181 (IGR)	24 (IGR)
At4g21470	+	ATFMN/FHY	ATFMN/FHY (riboflavin kinase/FMN hydrolase); FMN adenylyltransferase/ riboflavin kinase	2.7	27.43	A	89.07	P	-3.25
At4g21480	-	STP12	carbohydrate transmembrane transporter/ sugar:hydrogen symporter	7.2	140.49	P	359.59	P	-2.56	2
AT4G21670	+	ATCPL1	CPL1 (C-TERMINAL DOMAIN PHOSPHATASE-LIKE 1); double-stranded RNA binding / nucleotide phosphatase	47.8						30	4
At4g21680	-	NA	proton-dependent oligopeptide transport (POT) family protein	0.1	13.69	A	18.27	A	-1.33
At4g21800	+	QQT2	QQT2 (quatre-quart2); ATP binding / nucleotide binding	0.1	37.87	A	46.23	A	-1.22
At4g21810	-	DER2.1	DER2.1 (DERLIN-2.1)	3.9	24.55	A	353.52	P	-14.4	2
At4g21980	+	APG8A	APG8A (AUTOPHAGY 8A); APG8 activating enzyme/ APG8-specific protease/ Atg8 ligase	3.3	905.16	P	113.46	P	7.98
At4g21990	-	2006-04-02	APR3 (APS REDUCTASE 3); adenylyl-sulfate reductase	91.2	68.93	A	775.73	P	-11.25	48	12
At4g22270	+	ATMRB1	unknown protein	38.7	23.56	A	267.12	P	-11.34	1385	591
AT4G22280	-	NA	F-box family protein	0.1
At4g22730	+	NA	leucine-rich repeat transmembrane protein kinase, putative	0.4	29.37	A	34.48	A	-1.17
At4g22740	-	NA	glycine-rich protein	15.7	2522.9	P	506.53	P	4.98	4
At4g23000	W/A,+	NA	hydrolase/ protein serine/threonine phosphatase	4.8	134.03	P	46.94	P	2.86	2
At4g23010	W/A,-	ATUTR2	UDP-galactose transporter-related	0.2	125.34	P	87.99	A	1.42
At4g23470	W/A,+	NA	hydroxyproline-rich glycoprotein family protein	1.1	41.89	A	32.22	A	1.3
At4g23490	W/A,-	NA	fringe-related protein	42.9	41.23	A	555.18	P	-13.47	6	2
AT4G23530	+	NA	unknown protein	1.1						6
At4g23540	-	NA	binding	0.2	63.77	A	37.01	A	1.72
At4g23885	+	NA	unknown protein	15.3	119.45	P	248.19	P	-2.08	4	6
At4g23890	-	NA	unknown protein	4.4	45.62	A	37.72	A	1.21
At4g24220	+	AWI31	VEP1 (VEIN PATTERNING 1); binding / catalytic	30.8	34.97	A	135.69	P	-3.88	8	4
AT4G24230	-	ACBP3	ACBP3 (ACYL-COA-BINDING DOMAIN 3); acyl-CoA binding	0.2
At4g24380	+	NA	unknown protein	29.3	255.26	P	1326.66	P	-5.2	10	8
At4g24390	-	NA	F-box family protein (FBX14)	11.9	15.65	A	14.77	A	1.06	8	6
At4g24510	+	CER2	CER2 (ECERIFERUM 2); transferase/ transferase, transferring acyl groups other than amino-acyl groups	0.1	9.59	A	13.22	A	-1.38
At4g24520	-	AR1	ATR1 (ARABIDOPSIS P450 REDUCTASE 1); NADPH-hemoprotein reductase	15	33.06	A	56.86	P	-1.72	6	2
At4g24570	W/A,+	DIC2	mitochondrial substrate carrier family protein	4.2	73.13	P	456.05	P	-6.24
At4g24580	W/A,-	REN1	REN1 (ROP1 ENHANCER 1); Rho GTPase activator/ Rho GTPase binding / phosphoinositide binding	286.7	138.32	P	434.04	P	-3.14	114	36
AT4G24805	+	NA	methyltransferase	3						2	2
At4g24810	-	NA	ABC1 family protein	0.1	44.63	A	48.06	A	-1.08
AT4G25140	+	OLE1	OLEO1 (OLEOSIN 1)	2.3
At4g25150	-	NA	acid phosphatase, putative	272.3	30.7	A	6263.24	P	-203.99	86	2
At4g25170	+	NA	NA	1.8	69.46	P	39.34	P	1.77
AT4G25180	-	NA	DNA binding / DNA-directed RNA polymerase	0.1
At4g25610	+	NA	zinc finger (C2H2 type) family protein	17.9	58.51	P	107.01	P	-1.83	14	4
At4g25620	-	NA	hydroxyproline-rich glycoprotein family protein	0.3	16.82	A	19.03	A	-1.13
AT4G26090	+	RPS2	RPS2 (RESISTANT TO P. SYRINGAE 2); protein binding	8.3
At4g26100	-	CK1	CK1 (CASEIN KINASE 1); ATP binding / kinase/ protein kinase/ protein serine/threonine kinase	50.2	385.97	P	245.91	P	1.57	12	6
At4g26230	+	NA	60S ribosomal protein L31 (RPL31B)	1.2	31.32	A	176.95	P	-5.65
At4g26240	-	NA	unknown protein	3	88.39	A	76.5	P	1.16
At4g26470	+	NA	calcium ion binding	16.3	23.77	A	616.83	P	-25.94	30	6
At4g26480	-	NA	KH domain-containing protein	0.8	29.17	A	37.37	A	-1.28
At4g26900	+	AT-HF	AT-HF (HIS HF); imidazoleglycerol-phosphate synthase	1	15.36	A	27.65	A	-1.8
At4g26910	-	NA	2-oxoacid dehydrogenase family protein	18.5	25.7	A	690.2	P	-26.85	6	2
AT4G26960	-	NA	unknown protein	26.3						18	10
AT4G26965	+	NA	NADH:ubiquinone oxidoreductase family protein	0.2
At4g26970	+	ACO2	aconitate hydratase/ copper ion binding	40.3	62.55	A	846.88	P	-13.54	14
At4g26980	-	NA	unknown protein	1.7	43.97	A	52.95	A	-1.2
At4g27030	+	FAD4	small conjugating protein ligase	2.4	19.96	A	17.87	A	1.12
At4g27040	-	VPS22	VPS22	6.7	38.09	A	278.81	P	-7.32		2
At4g27500	+	PPI1	PPI1 (PROTON PUMP INTERACTOR 1); protein binding	429.2	48.09	A	2623.81	P	-54.57	203	32
At4g27510	-	NA	unknown protein	0.8	1821.25	P	73.35	A	24.83
At4g27790	+	NA	calcium-binding EF hand family protein	872.5	38.16	A	4652.18	P	-121.91	262	62
At4g27800	-	PPH1	protein phosphatase 2C PPH1 / PP2C PPH1 (PPH1)	1	37.01	P	30.49	A	1.21
At4g28040	+	NA	nodulin MtN21 family protein	0.1	27.84	A	22.7	A	1.23
At4g28050	-	TET7	TET7 (TETRASPANIN7)	2.4	424.32	P	81.43	P	5.21	4	2
AT4G28060	-	NA	cytochrome c oxidase subunit 6b, putative	8.4						2	2
AT4G28068	+	NA	unknown protein	0
AT4G28070	+	NA	AFG1-like ATPase family protein	0.1
At4g28080	-	NA	binding	19	43.03	A	60.18	A	-1.4	16	12
At4g28310	+	NA	unknown protein	3.2	2606.38	P	207.93	P	12.54
AT4G28320	-	NA	glycosyl hydrolase family 5 protein / cellulase family protein	0
At4g28480	+	NA	DNAJ heat shock family protein	51.4	144.34	P	767.41	P	-5.32	18	6
AT4G28485	-	NA	unknown protein	1.7
At4g28760	+	NA	unknown protein	1.8	13.9	A	13.74	A	1.01
At4g28770	-	NA	NA	15.5	138.5	P	773.21	P	-5.58	2
At4g29000	+	NA	tesmin/TSO1-like CXC domain-containing protein	5.5	38.24	A	46.82	A	-1.22	63	16
At4g29010	-	AIM1	AIM1 (ABNORMAL INFLORESCENCE MERISTEM); enoyl-CoA hydratase	4.5	30.13	A	148.07	P	-4.91
At4g29120	+	NA	6-phosphogluconate dehydrogenase NAD-binding domain-containing protein	0	46.78	A	71.57	A	-1.53
At4g29130	-	ATHXK1	HXK1 (HEXOKINASE 1); ATP binding / fructokinase/ glucokinase/ hexokinase	38.1	15.59	A	729.94	P	-46.81	14	12
At4g29210	+	GGT3	GGT4 (GAMMA-GLUTAMYL TRANSPEPTIDASE 4); gamma-glutamyltransferase/ glutathione gamma-glutamylcysteinyltransferase	0.1	22.9	A	48.57	A	-2.12
At4g29220	-	PFK1	PFK1 (PHOSPHOFRUCTOKINASE 1); 6-phosphofructokinase	6	18.5	A	122.85	P	-6.64	2	2
AT4G29250	+	NA	transferase family protein	2.9
At4g29260	-	NA	acid phosphatase class B family protein	17.5	1064.09	P	190.98	P	5.57	8
At4g29550	W/A,+	NA	unknown protein	6.6	1000.78	P	304.96	P	3.28	18	2
At4g29560	W/A,-	NA	unknown protein	0.5	83.4	P	73.84	A	1.13
At4g29830	+	VIP3	VIP3 (vernalization independence 3); nucleotide binding / protein binding	0.3	40.37	A	64.12	A	-1.59
At4g29840	-	MTO2	MTO2 (METHIONINE OVER-ACCUMULATOR 2); threonine synthase	13.1	23.87	A	199.49	P	-8.36	6	6
At4g30420	+	NA	nodulin MtN21 family protein	4.7	38.21	P	124.26	P	-3.25
AT4G30430	-	TET9	TET9 (TETRASPANIN9)	1.6
At4g30480	+	NA	tetratricopeptide repeat (TPR)-containing protein	0.3	22.02	A	35.9	A	-1.63
At4g30490	-	NA	AFG1-like ATPase family protein	3.2	55.87	A	305.25	P	-5.46
At4g30550	+	NA	glutamine amidotransferase class-I domain-containing protein	10.6	20.2	A	441.97	P	-21.88	4	2
At4g30560	-	ATCNGC9	ATCNGC9 (CYCLIC NUCLEOTIDE GATED CHANNEL 9); calmodulin binding / cyclic nucleotide binding / ion channel	6	4353.68	P	196.63	P	22.14
AT4G30845	+	NA	unknown protein	20.1						2	2
AT4G30850	-	HHP2	HHP2 (HEPTAHELICAL TRANSMEMBRANE PROTEIN2); receptor	423.4	300.91	P	4041.84	P	-13.43	62	18
AT4G31010	+	NA	RNA binding	5.7	49.83	A	51.04	A	-1.02
At4g31020	-	NA	unknown protein	65.4	15.37	P	441.05	P	-28.69	10	8
AT4G31280	-	NA	unknown protein	0.8
At4g31290	+	NA	ChaC-like family protein	310.8	30.07	A	4074.49	P	-135.48	68	16
At4g31410	+	NA	unknown protein	0.4	56.59	P	46.42	P	1.22
At4g31420	-	NA	zinc finger (C2H2 type) family protein	86.3	16038.2	P	2552.18	P	6.28	80	14
At4g31850	+	PGR3	PGR3 (PROTON GRADIENT REGULATION 3)	0.8	378.64	P	33.42	P	11.33
At4g31860	-	NA	protein phosphatase 2C, putative / PP2C, putative	15.6	25.34	A	387.6	P	-15.29	8	2
At4g32450	+	NA	pentatricopeptide (PPR) repeat-containing protein	2.6	39.67	P	124.58	P	-3.14
At4g32460	-	NA	NA	0.9	39.06	P	45.91	A	-1.18
At4g32500	+	AKT5	AKT5; cyclic nucleotide binding / inward rectifier potassium channel	11.2	6716.22	P	594.71	P	11.29
AT4G32510	-	NA	anion exchanger	1354.3						244	58
At4g32660	+	AME3	AME3; ATP binding / kinase/ protein kinase/ protein serine/threonine kinase/ protein tyrosine kinase	5.7	229.47	P	83.12	P	2.76	6
AT4G32670	-	NA	zinc ion binding	0.3
At4g32830	+	AtAUR1	AtAUR1 (ATAURORA1); histone kinase(H3-S10 specific) / kinase/ protein serine/threonine kinase	137.2	433.14	P	1930.48	P	-4.46	50	6
At4g32840	-	PFK6	PFK6 (PHOSPHOFRUCTOKINASE 6); 6-phosphofructokinase	1.2	206.74	P	46.52	A	4.44
At4g32930	+	NA	unknown protein	0.3	36.41	A	45.09	A	-1.24
At4g32940	-	GAMMA-VPE	GAMMA-VPE (GAMMA VACUOLAR PROCESSING ENZYME); cysteine-type endopeptidase	25	2907.02	P	469.72	P	6.19	8	6
At4g33100	+	NA	NA	1.5	43.27	A	99.5	P	-2.3
AT4G33110	-	NA	coclaurine N-methyltransferase, putative	0.3
At4g33580	+	ATBCA5	carbonic anhydrase family protein / carbonate dehydratase family protein	2.2	414.87	P	178.78	P	2.32
AT4G33585	-	NA	unknown protein	0.1
At4g33630	+	EX1	EX1 (EXECUTER1)	47.3	72.97	A	317.65	P	-4.35	18	6
At4g33640	-	NA	unknown protein	1.1	32.81	A	58.19	A	-1.77
AT4G35170	+	NA	NA	6.3
At4g35180	-	LHT7	LHT7 (Lys/His transporter 7); amino acid transmembrane transporter	937.8	64.74	A	7512.91	P	-116.06	352	64
At4g35540	+	NA	transcription regulator/ zinc ion binding	7.8	398.04	P	268.5	P	1.48	14	2
At4g35550	-	ATWOX13	WOX13 (WUSCHEL-RELATED HOMEOBOX 13); DNA binding / transcription factor	0.1	17.77	A	22.41	A	-1.26
At4g35850	+	NA	pentatricopeptide (PPR) repeat-containing protein	1.5	24.68	A	95.12	P	-3.85
At4g35860	-	ATGB2	ATGB2 (GTP-BINDING 2); GTP binding	11	49.32	A	70.41	P	-1.43	2	2
AT4G36060	W/A,+	NA	basic helix-loop-helix (bHLH) family protein	0.2	44.84	A	41.71	A	1.08	2 (IGR)
At4g36070	W/A,-	CPK18	CPK18; ATP binding / calcium ion binding / calmodulin-dependent protein kinase/ protein kinase/ protein serine/threonine kinase	8.4	48.31	P	50.22	A	-1.04	4
AT4G36720	+	HVA22K	HVA22K (HVA22-LIKE PROTEIN K)	9.4						2	6
At4g36730	-	GBF1	GBF1; sequence-specific DNA binding / transcription factor	3.4	29.76	A	37.58	A	-1.26
At4g36760	+	APP1	ATAPP1; N-1-naphthylphthalamic acid binding / aminopeptidase	1.5	218.9	P	72.56	P	3.02
AT4G36770	-	NA	UDP-glycosyltransferase/ transferase, transferring glycosyl groups	0
At4g36960	+	NA	RNA recognition motif (RRM)-containing protein	8.5	132.75	P	397.92	P	-3	2
At4g36970	-	NA	remorin family protein	0.3	52.06	A	31.49	A	1.65
At4g37260	+	ATMYB73	MYB73 (MYB DOMAIN PROTEIN 73); DNA binding / transcription factor	0.2	262.06	P	126.95	P	2.06
At4g37270	-	ATHMA1	HMA1; ATPase/ cadmium-transporting ATPase/ calcium-transporting ATPase/ copper-exporting ATPase/ zinc transporting ATPase	5.1	291.38	P	131.52	P	2.22	4	4
AT4G37608	+	NA	unknown protein	4
At4g37610	-	BT5	BT5 (BTB AND TAZ DOMAIN PROTEIN 5); protein binding / transcription regulator	9.7	36.48	A	618.58	P	-16.96	6	4
At4g38225	+	NA	unknown protein	56	43.53	A	31.32	A	1.39	16	4
At4g38230	-	ATCPK26	CPK26; ATP binding / calcium ion binding / calmodulin-dependent protein kinase/ kinase/ protein kinase	524.4	31.22	A	1031.9	P	-33.05	166	44
At4g38360	+	NA	unknown protein	7.4	16.64	A	28.95	A	-1.74	2
At4g38370	-	NA	phosphoglycerate/bisphosphoglycerate mutase family protein	1.5	249.53	P	213.51	A	1.17
At4g38560	+	NA	NA	0.3	34.6	A	44.75	A	-1.29
At4g38570	-	PIS2	PIS2 (PROBABLE CDP-DIACYLGLYCEROL--INOSITOL 3-PHOSPHATIDYLTRANSFERASE 2); phosphotransferase, for other substituted phosphate groups	3.4	400.59	P	293.08	P	1.37
AT4G38790	+	NA	ER lumen protein retaining receptor family protein	3.1
At4g38800	-	ATMTAN1	ATMTN1; catalytic/ methylthioadenosine nucleosidase	59.6	622.12	P	2695.81	P	-4.33	18	2
At4g39170	+	NA	SEC14 cytosolic factor, putative / phosphoglyceride transfer protein, putative	5.5	72.78	P	227.98	P	-3.13
At4g39180	-	ATSEC14	SEC14; phosphatidylinositol transporter	423.7	14.9	A	4894.64	P	-328.6	373	96
At4g39220	W/A,+	ATRER1A	ATRER1A	3.5	237.89	P	120.89	P	1.97
At4g39230	W/A,-	NA	isoflavone reductase, putative	20.9	6236.24	P	640.65	P	9.73	8
AT4G39235	+	NA	unknown protein	0.2
At4g39240	-	NA	kelch repeat-containing F-box family protein	3.5	392.4	P	158.95	P	2.47	2
At4g39960	+	NA	DNAJ heat shock family protein	0.1	26.15	A	40.58	A	-1.55
At4g39970	-	NA	haloacid dehalogenase-like hydrolase family protein	1.9	638.85	P	55.85	A	11.44	2
At5g01290	+	NA	mRNA guanylyltransferase/ phosphatase/ polynucleotide 5'-phosphatase/ protein tyrosine phosphatase/ protein tyrosine/serine/threonine phosphatase	22.7	2109.24	P	415.36	P	5.08	8	4
AT5G01300	-	NA	phosphatidylethanolamine-binding family protein	0.4
At5g01620	+	NA	unknown protein	3.4	42.6	A	110.11	P	-2.59
AT5G01630	-	ATBRCA2(V)	BRCA2B (BRCA2-LIKE B); protein binding / single-stranded DNA binding	8.2						10
AT5G01760	W/A,+	NA	VHS domain-containing protein / GAT domain-containing protein	6						6
At5g01770	W/A,-	ATRAPTOR1A	RAPTOR2 (RAPTOR2); binding / nucleotide binding	2	311.48	P	61.54	A	5.06
At5g01960	+	NA	zinc finger (C3HC4-type RING finger) family protein	6.9	30.25	A	198.1	P	-6.55	6
AT5G01970	-	NA	unknown protein	0.2
At5g01980	W/A,+	NA	zinc finger (C3HC4-type RING finger) family protein	29.6	90.37	A	331.9	P	-3.67	6	4
At5g01990	W/A,-	NA	auxin efflux carrier family protein	4.2	853.64	P	58.72	P	14.54
At5g02370	+	NA	kinesin motor protein-related	142.1	31.08	A	310.16	P	-9.98	34	6
At5g02380	-, enclosed in At5g02370	MT2B	MT2B (METALLOTHIONEIN 2B); copper ion binding	96.3	308.51	P	2144.54	P	-6.95	12	2
At5g02520	+	NA	NA	0.1	50.18	P	37.56	A	1.34
At5g02530	-	NA	RNA and export factor-binding protein, putative	2	75.65	A	61.27	A	1.23
At5g02560	+	HTA12	HTA12; DNA binding	1.4	41.95	A	36.59	A	1.15
At5g02570	-	NA	histone H2B, putative	132.3	1124.39	P	2301.63	P	-2.05	36	6
At5g02710	+	NA	unknown protein	10.1	11.49	A	17.7	A	-1.54
At5g02720	-	NA	unknown protein	6.6	20.19	A	270.77	P	-13.41	4
At5g02760	+	NA	protein phosphatase 2C family protein / PP2C family protein	0.3	25.22	A	20.93	A	1.21
At5g02770	-	NA	unknown protein	14	448.46	P	55.87	P	8.03	8	6
At5g02820	+	BIN5	RHL2 (ROOT HAIRLESS 2); ATP binding / DNA binding / DNA topoisomerase (ATP-hydrolyzing)/ identical protein binding / protein binding	0.4	219.59	P	33.04	A	6.65
At5g02830	-	NA	pentatricopeptide (PPR) repeat-containing protein	13.7	94.69	A	340.25	P	-3.59	6	2
At5g03020	+	NA	kelch repeat-containing F-box family protein	0.2	73.38	P	45.25	A	1.62
At5g03030	-	NA	DNAJ heat shock N-terminal domain-containing protein	4.2	36.33	P	242.01	P	-6.66
At5g03160	+	ATP58IPK	ATP58IPK (ARABIDOPSIS HOMOLOG OF MAMALLIAN P58IPK); binding / heat shock protein binding	6.4	21.29	A	149.4	P	-7.02	2
At5g03170	-	ATFLA11	FLA11	0.1	43.13	A	41.7	A	1.03
At5g03190	+	CPUORF47	CPUORF47 (CONSERVED PEPTIDE UPSTREAM OPEN READING FRAME 47)	2.2	25.57	A	44.96	A	-1.76
At5g03200	-	NA	zinc finger (C3HC4-type RING finger) family protein	0.3	213.46	P	37.99	P	5.62
At5g03250	+	NA	phototropic-responsive NPH3 family protein	7.5	30.92	A	142.38	P	-4.61	2
At5g03260	-	LAC11	LAC11 (laccase 11); laccase	0.7	962.02	P	47.99	A	20.05
At5g03905	+	NA	hesB-like domain-containing protein	22.9	202.71	P	1514.68	P	-7.47	12	6
At5g03910	-	ATATH12	ATATH12; ATPase, coupled to transmembrane movement of substances / transporter	4.2	25.14	A	26.61	A	-1.06
AT5G03990	+	NA	unknown protein	12.2						6
AT5G03995	-	NA	unknown protein	0.3
At5g04170	+	NA	calcium-binding EF hand family protein	92.8	44.13	A	44.6	A	-1.01	18	8
At5g04180	-	ACA3	ACA3 (ALPHA CARBONIC ANHYDRASE 3); carbonate dehydratase/ zinc ion binding	3931.1	58.35	A	24145.2	P	-413.8	1877	462
At5g04250	+	NA	OTU-like cysteine protease family protein	10.5	3801.22	P	401.21	P	9.47
At5g04260	-	WCRKC2	WCRKC2 (WCRKC THIOREDOXIN 2)	0.1	25.67	A	39.52	A	-1.54
At5g04410	+	anac078	NAC2; transcription factor	4.3	2558.98	P	336.27	P	7.61	8
At5g04420	-	NA	kelch repeat-containing protein	1.4	26.38	A	67.07	P	-2.54
At5g04600	+	NA	RNA recognition motif (RRM)-containing protein	1	19.15	A	89.01	A	-4.65
At5g04610	-	NA	spermidine synthase-related / putrescine aminopropyltransferase-related	0.3	103.74	P	74.15	A	1.4
At5g05070	W/A,+	NA	zinc ion binding	140.4	34.56	A	1321.02	P	-38.22	52	16
At5g05080	W/A,-	ATUBC22	UBC22 (ubiquitin-conjugating enzyme 22); ubiquitin-protein ligase	20	905.51	P	196.61	P	4.61	26 (IGR)	4 (IGR)
At5g05190	+	NA	unknown protein	2.9	53.63	A	62.5	P	-1.17
At5g05200	-	NA	ABC1 family protein	0.3	41.51	A	41.58	A	-1
AT5G05365	+	NA	metal ion binding	0.7
At5g05370	-	NA	ubiquinol-cytochrome C reductase complex ubiquinone-binding protein, putative / ubiquinol-cytochrome C reductase complex 8.2 kDa protein, putative	15.8	699.66	P	867.62	P	-1.24	2
At5g05750	+	NA	DNAJ heat shock N-terminal domain-containing protein	41.7	728.68	P	250.29	P	2.91	8	2
At5g05760	-	ATSED5	SYP31 (SYNTAXIN OF PLANTS 31); SNAP receptor	2.8	44.93	A	80.46	P	-1.79
AT5G05987	+	PRA1.A2	PRA1.A2 (PRENYLATED RAB ACCEPTOR 1.A2)	8.2
At5g05990	-	NA	mitochondrial glycoprotein family protein / MAM33 family protein	24.8	29.09	A	427.53	P	-14.7	4	2
AT5G06220	+	NA	NA	1.3						2	2
AT5G06230	-	NA	unknown protein	0.6
AT5G06310	+	AtPOT1b	AtPOT1b (protection of telomeres 1b); DNA binding	1.7						2
At5g06320	-	NHL3	NHL3	0.8	68.59	P	26.26	A	2.61
AT5G06820	W/A,+	SRF2	SRF2 (STRUBBELIG-RECEPTOR FAMILY 2); ATP binding / kinase/ protein serine/threonine kinase	0.1
At5g06830	W/A,-	NA	unknown protein	7.3	364.58	P	29.55	P	12.34		2
At5g07110	+	PRA1.B6	PRA1.B6 (PRENYLATED RAB ACCEPTOR 1.B6)	0.1	24.73	A	34.88	A	-1.41
AT5G07120	-	SNX2b	SNX2b (SORTING NEXIN 2b); phosphoinositide binding / protein binding	2.9
At5g07240	+	IQD24	IQD24 (IQ-domain 24); calmodulin binding	0	15.82	A	16.71	A	-1.06
At5g07250	-	ATRBL3	ATRBL3 (ARABIDOPSIS RHOMBOID-LIKE PROTEIN 3)	11.1	7671.91	P	1030.47	P	7.45	2
At5g08540	+	NA	unknown protein	0.2	87.28	P	30.5	P	2.86
At5g08550	-	ILP1	ILP1 (increased level of polyploidy1-1D); translation repressor	7.5	231.46	P	48.84	A	4.74	10	2
At5g09230	+	SRT2	SRT2 (SIRTUIN 2); DNA binding / NAD or NADH binding / NAD-dependent histone deacetylase/ zinc ion binding	2.2	26.93	A	202.2	P	-7.51		6
At5g09240	-	NA	transcriptional coactivator p15 (PC4) family protein	0.2	353.07	P	74.28	A	4.75
At5g10540	+	NA	peptidase M3 family protein / thimet oligopeptidase family protein	48.1	26.45	A	62.46	P	-2.36	20	4
At5g10550	-	GTE2	GTE2 (Global transcription factor group E 2); DNA binding	44.5	34.81	A	443.24	P	-12.73	18
At5g10695	+	NA	unknown protein	3.3	394.33	P	1029.05	P	-2.61	2	2
At5g10700	-	NA	aminoacyl-tRNA hydrolase/ protein tyrosine phosphatase	1	149.01	P	36.72	P	4.06
AT5G10720	+	AHK5	AHK5 (ARABIDOPSIS HISTIDINE KINASE 5); protein histidine kinase	0.2
At5g10730	-	NA	binding / catalytic/ coenzyme binding	11.7	36.05	A	795.43	P	-22.06
AT5G10830	+	NA	embryo-abundant protein-related	0.6
At5g10840	-	NA	endomembrane protein 70, putative	5.3	28.44	A	317.67	P	-11.17	4
AT5G10880	W/A,+	NA	tRNA synthetase-related / tRNA ligase-related	0.3
AT5G10890	W/A,-	NA	myosin heavy chain-related	14.3						10
AT5G12380	+	ANNAT8	annexin, putative	1
At5g12390	-	FIS1B	FIS1B (FISSION 1B); binding	190.4	32.03	A	6257.94	P	-195.37	70	12
At5g13030	+	NA	unknown protein	3.1	155.66	A	357.68	A	-2.3	4	2
At5g13050	-	5-FCL	5-FCL (5-FORMYLTETRAHYDROFOLATE CYCLOLIGASE); 5-formyltetrahydrofolate cyclo-ligase	0.3	50.31	A	64.81	P	-1.29
At5g13280	+	AK	AK-LYS1 (ASPARTATE KINASE 1); aspartate kinase	8.4	96.9	P	149.61	P	-1.54	4	2
At5g13290	-	CRN	CRN (CORYNE); ATP binding / kinase/ protein kinase	0.1	25.8	A	18.44	A	1.4
At5g13690	+	CYL1	alpha-N-acetylglucosaminidase family / NAGLU family	2.7	86.63	A	70.63	A	1.23	4
At5g13700	-	APAO	ATPAO1 (ARABIDOPSIS THALIANA POLYAMINE OXIDASE 1); FAD binding / polyamine oxidase	9.6	3387.18	P	275.67	P	12.29
At5g13770	+	NA	pentatricopeptide (PPR) repeat-containing protein	6	51.19	A	140.04	P	-2.74	4	2
At5g13780	-	NA	GCN5-related N-acetyltransferase, putative	1.3	22.19	A	32.01	A	-1.44
At5g13980	+	NA	glycosyl hydrolase family 38 protein	23.7	22.65	A	33.01	A	-1.46	2	4
At5g13990	-	ATEXO70C2	ATEXO70C2 (exocyst subunit EXO70 family protein C2); protein binding	481.6	45.05	P	1466.78	P	-32.56	132	46
At5g14230	+	NA	protein binding	1	326.04	A	61.56	A	5.3
At5g14240	-	NA	NA	26.4	25.23	A	209.15	P	-8.29	10	4
At5g14710	+	NA	NA	0.5	28.9	A	26.53	P	1.09
At5g14720	-	NA	protein kinase family protein	127.9	22.64	A	156.21	P	-6.9	42	8
At5g15790	+	NA	zinc finger (C3HC4-type RING finger) family protein	0	115.2	P	26.45	A	4.35
AT5G15800	-	AGL2	SEP1 (SEPALLATA1); DNA binding / transcription factor	1.5						4	2
At5g15880	+	NA	unknown protein	6.2	201.21	P	197.51	P	1.02	4	6
AT5G15890	-	NA	unknown protein	0.2
At5g16150	+	GLT1	PGLCT (PLASTIDIC GLC TRANSLOCATOR); carbohydrate transmembrane transporter/ sugar:hydrogen symporter	2	54.02	P	272.28	P	-5.04	2
AT5G16160	-	NA	unknown protein	0.1
At5g16300	+	NA	NA	3.8	28.12	A	65.63	P	-2.33	10
At5g16310	-	UCH1	UCH1; ubiquitin thiolesterase	0	21.09	A	20.38	A	1.03
At5g16550	+	NA	unknown protein	11.8	276.15	P	174.09	P	1.59	2	2
AT5G16560	-	KAN	KAN (KANADI); transcription factor	0.1
At5g16820	+	ATHSF3	HSF3 (HEAT SHOCK FACTOR 3); DNA binding / transcription factor	0	27.64	A	26.51	A	1.04
At5g16830	-	ATPEP12	SYP21 (SYNTAXIN OF PLANTS 21); SNAP receptor	29.9	34.83	P	336.36	P	-9.66	34	92
At5g16840	+	BPA1	BPA1 (BINDINGPARTNEROFACD11 1); nucleic acid binding / nucleotide binding / oxidoreductase	6.2	2296.34	P	389.03	P	5.9
AT5G16850	-	ATTERT	ATTERT (TELOMERASE REVERSE TRANSCRIPTASE); telomerase/ telomeric template RNA reverse transcriptase	0.1
At5g17360	+	NA	NA	7.1	368.28	P	51.06	P	7.21
At5g17370	-	NA	WD-40 repeat family protein	0.1	78.5	P	45.8	A	1.71
AT5G17390	W/A,+	NA	universal stress protein (USP) family protein	4.5						26 (IGR)	9 (IGR)
At5g17400	W/A,-	ER-ANT1	ER-ANT1 (ENDOPLASMIC RETICULUM-DENINE NUCLEOTIDE TRANSPORTER 1); ATP:ADP antiporter/ binding	448.1	21.86	A	5043.56	P	-230.7	116	26
At5g17580	W/A,+	NA	phototropic-responsive NPH3 family protein	2.6	29.63	A	79.24	A	-2.67	53	6
AT5G17590	W/A,-	NA	prothymosin alpha-related	66.6						8	6
At5g17630	+	NA	glucose-6-phosphate/phosphate translocator, putative	0.1	20.41	A	22.64	A	-1.11
At5g17640	-	NA	unknown protein	6.3	23.71	A	320.41	P	-13.51		4
At5g18100	+	CSD3	CSD3 (copper/zinc superoxide dismutase 3); superoxide dismutase	0.3	16.07	A	37.62	A	-2.34
At5g18110	-	NCBP	NCBP (NOVEL CAP-BINDING PROTEIN); RNA binding / translation initiation factor	9.5	23.12	A	487.67	A	-21.09	6
At5g18500	+	NA	protein kinase family protein	0.3	19.07	A	15.48	A	1.23
At5g18510	-	NA	unknown protein	26.9	1830.77	P	307.24	P	5.96	10	2
At5g18580	+	EMB40	FASS (FASS 1); protein phosphatase type 2B regulator	1.5	51.18	A	138.13	P	-2.7	2	4
At5g18590	-	NA	kelch repeat-containing protein	0	29.1	A	31.66	A	-1.09
AT5G19000	+	ATBPM1	ATBPM1 (BTB-POZ and MATH domain 1); protein binding	54.5	50.48	A	1146.85	P	-22.72	4
At5g19010	-	MPK16	MPK16; MAP kinase	0.7	25.02	A	34.28	A	-1.37
At5g19350	+	NA	RNA-binding protein 45 (RBP45), putative	3.5	158.98	P	77.09	P	2.06
At5g19360	-	CPK34	CPK34; ATP binding / calcium ion binding / calmodulin-dependent protein kinase/ kinase/ protein kinase/ protein serine/threonine kinase	301	18.79	A	1772.69	P	-94.36	110	20
At5g19500	+	NA	tryptophan/tyrosine permease family protein	1.7	63.13	A	68.9	A	-1.09
At5g19510	-	NA	elongation factor 1B alpha-subunit 2 (eEF1Balpha2)	6.2	35.64	A	363.76	P	-10.21	2	16
At5g19750	+	NA	peroxisomal membrane 22 kDa family protein	0.6	16.27	A	21.53	A	-1.32
At5g19760	-	NA	dicarboxylate/tricarboxylate carrier (DTC)	65.9	113.73	P	2167.39	P	-19.06	22	6
AT5G19780	+	TUA5	TUA5; structural constituent of cytoskeleton	6.6						10
AT5G19790	-	RAP2.11	RAP2.11 (related to AP2 11); DNA binding / transcription factor	0.1
At5g20500	+	NA	glutaredoxin, putative	1.5	29.03	P	97.04	P	-3.34	30	6
AT5G20510	-	AL5	AL5 (ALFIN-LIKE 5); DNA binding / methylated histone residue binding	0.1
At5g20590	+	NA	unknown protein	15.2	16.17	A	295.89	P	-18.3	2
At5g20600	-	NA	NA	3.3	115.52	P	73.09	A	1.58
AT5G20640	+	NA	unknown protein	0.1
At5g20650	-	COPT5	COPT5; copper ion transmembrane transporter/ high affinity copper ion transmembrane transporter	1.1	35.11	A	123.71	A	-3.52
At5g20900	+	JAZ12	JAZ12 (JASMONATE-ZIM-DOMAIN PROTEIN 12)	0.6	58.32	P	26.44	A	2.21
At5g20910	-	NA	zinc finger (C3HC4-type RING finger) family protein	3.6	45.75	A	140	P	-3.06	6	2
At5g21050	W/A,+	NA	NA	51	58.38	P	544.51	P	-9.33	18	6
At5g21060	W/A,-	NA	homoserine dehydrogenase family protein	3.4	31.95	A	46.62	P	-1.46
AT5G22070	+	NA	unknown protein	139.9						50	4
AT5G22080	-	NA	DNAJ heat shock N-terminal domain-containing protein	16.9
At5g23070	+	NA	thymidine kinase, putative	0.1	336.83	P	30.81	A	10.93
At5g23080	-	TGH	TGH (TOUGH); RNA binding / protein binding	1.7	23.35	A	42.43	A	-1.82	4	6
At5g23340	+	NA	NA	25.9	69.41	P	218.36	P	-3.15	16	6
AT5G23350	-	NA	GRAM domain-containing protein / ABA-responsive protein-related	0.3
AT5G23575	+	NA	transmembrane protein, putative	1.3
At5g23580	-	ATCDPK9	CDPK9 (CALMODULIN-LIKE DOMAIN PROTEIN KINASE 9); ATP binding / calcium ion binding / calmodulin-dependent protein kinase/ kinase/ protein kinase/ protein serine/threonine kinase	0	29.46	A	29.99	A	-1.02
At5g23670	+	LCB2	LCB2; protein binding / serine C-palmitoyltransferase	242.8	261.25	P	849.49	P	-3.25	56	14
At5g23680	-	NA	sterile alpha motif (SAM) domain-containing protein	2.4	35.73	A	20.51	A	1.74
AT5G24230	+	NA	NA	2.2
At5g24240	-	NA	phosphatidylinositol 3- and 4-kinase family protein / ubiquitin family protein	371.8	31.58	A	2127.19	P	-67.35	157	32
At5g24380	+	ATYSL2	YSL2 (YELLOW STRIPE LIKE 2); oligopeptide transporter	12.9	55.51	A	342.39	P	-6.17	55	8
AT5G24390	-	NA	RabGAP/TBC domain-containing protein	0.3
At5g24490	+	NA	30S ribosomal protein, putative	0.1	22.77	A	24.09	A	-1.06
At5g24500	-	NA	unknown protein	3.6	28.37	A	76.58	P	-2.7	8	4
AT5G24680	+	NA	NA	1.7
At5g24690	-	NA	NA	2.7	35.98	A	28.74	A	1.25	6	2
At5g24800	+	ATBZIP9	BZIP9 (BASIC LEUCINE ZIPPER 9); DNA binding / protein heterodimerization/ transcription factor	0.1	24.3	A	24.22	A	1
At5g24810	-	NA	ABC1 family protein	62.5	269.62	P	2620.73	P	-9.72	28	4
At5g24830	+	NA	pentatricopeptide (PPR) repeat-containing protein	1.2	182.43	A	172.29	P	1.06	2
At5g24840	-	NA	tRNA (guanine-N7-)-methyltransferase	0.1	19.16	A	49.03	P	-2.56
At5g24930	W/A,+	ATCOL4	zinc finger (B-box type) family protein	1	44.75	A	32.6	A	1.37
At5g24940	W/A,-	NA	protein phosphatase 2C, putative / PP2C, putative	108.6	74.75	A	1333.65	P	-17.84	54	14
AT5G25310	W/A,+	NA	catalytic	4.4						6 (IGR)	8 (IGR)
AT5G25320	W/A,-	NA	ACT domain-containing protein	23.3						18	8
At5g25340	+	NA	unknown protein	719.5	78.25	P	894.06	P	-11.43	216	54
At5g25350	-	EBF2	EBF2 (EIN3-BINDING F BOX PROTEIN 2); protein binding	61.9	728.29	P	79.41	A	9.17	18	8
At5g25430	W/A,+	NA	anion exchanger	206.6	21.2	A	1497.68	P	-70.64	78	12
At5g25440	W/A,-	NA	protein kinase family protein	0.3	33.97	A	24.24	A	1.4	24 (IGR)
At5g25500	+	NA	unknown protein	0.3	66.85	A	46.34	A	1.44
At5g25510	-	NA	serine/threonine protein phosphatase 2A (PP2A) regulatory subunit B', putative	64.1	256.01	P	656.79	P	-2.57	20	4
At5g25520	W/A,+	NA	transcription elongation factor-related	2.5	78.05	A	78.63	P	-1.01	16 (IGR)	12 (IGR)
At5g25530	W/A,-	NA	DNAJ heat shock protein, putative	54.5	18.91	A	2657.3	P	-140.53	30	14
At5g25760	+	PEX4	PEX4 (PEROXIN4); protein binding / ubiquitin-protein ligase	1.7	467.19	P	255.59	P	1.83
At5g25770	-	NA	unknown protein	5	128.51	P	204.33	P	-1.59
At5g25930	+	NA	leucine-rich repeat family protein / protein kinase family protein	0	26.3	P	27.93	P	-1.06
At5g25940	-	NA	early nodulin-related	4.9	21.96	A	174.13	P	-7.93
At5g26030	+	ATFC-I	FC1 (ferrochelatase 1); ferrochelatase	8.6	42.38	A	163.66	P	-3.86	42	29
AT5G26040	-	HDA2	HDA2; histone deacetylase	0.1
At5g26700	+	NA	germin-like protein, putative	3838.8	14.83	A	13038.5	P	-879.27	1396	278
At5g26710	-	NA	glutamate-tRNA ligase, putative / glutamyl-tRNA synthetase, putatuve / GluRS, putative	182.3	1355.76	P	186.7	P	7.26	60	28
AT5G27020	+	NA	unknown protein	0.1
AT5G27030	-	TPR3	TPR3 (TOPLESS-RELATED 3)	7.6						10	2
At5g27200	W/A,+	ACP5	ACP5 (acyl carrier protein 5); acyl carrier	1.9	18.35	A	54.31	P	-2.96	2
At5g27210	W/A,-	NA	NA	0.8	39.32	P	58.1	P	-1.48	18 (IGR)	10 (IGR)
At5g28210	+	NA	mRNA capping enzyme family protein	1.8	146.99	P	36.26	A	4.05
AT5G28220	-	NA	binding	1						4	6
AT5G28919	+, enclosed in AT5G28920	NA	NA	19.1
AT5G28920	-	NA	unknown protein	19.1						10	14
At5g35320	+	NA	unknown protein	0.1	185.95	P	83.2	P	2.23
At5g35330	-	ATMBD2	MBD02 (METHYL-CPG-BINDING DOMAIN PROTEIN 02); DNA binding / DNA demethylase	2.5	70.39	P	99.6	P	-1.41	2
At5g35360	+	CAC2	CAC2; acetyl-CoA carboxylase/ biotin carboxylase	4.4	219.92	P	167.13	P	1.32	2	6
At5g35370	-	NA	ATP binding / carbohydrate binding / kinase/ protein kinase/ protein serine/threonine kinase/ protein tyrosine kinase/ sugar binding	0.1	52.7	A	31.96	A	1.65
At5g35390	W/A,+	NA	leucine-rich repeat transmembrane protein kinase, putative	181	20.97	A	964.06	P	-45.96	40	4
AT5G35400	W/A,-	NA	tRNA pseudouridine synthase family protein	2.9	28.76	A	26.72	A	1.08
AT5G35670	+	iqd33	iqd33 (IQ-domain 33); calmodulin binding	4.3
At5g35680	-	NA	eukaryotic translation initiation factor 1A, putative / eIF-1A, putative / eIF-4C, putative	25.4	116.33	P	782.79	P	-6.73	8	2
At5g38630	+	ACYB-1	ACYB-1; carbon-monoxide oxygenase	4.2	391.62	P	280.17	P	1.4
AT5G38640	-	NA	eukaryotic translation initiation factor 2B family protein / eIF-2B family protein	1.9
At5g38895	+	NA	zinc finger (C3HC4-type RING finger) family protein	55.5	146.52	P	1225.18	P	-8.36	18	2
At5g38900	-	NA	DSBA oxidoreductase family protein	0.6	36.04	A	53.2	P	-1.48
At5g39400	+	ATPTEN1	PTEN1; phosphatase	1196.5	30.03	A	5832.78	P	-194.23	268	48
At5g39410	-	NA	binding / catalytic	29	26.28	A	51.15	A	-1.95		4
At5g39510	+	ATVTI11	SGR4 (SHOOT GRAVITROPSIM 4); receptor	20	1642.33	P	519.24	P	3.16	2	2
At5g39520	-	NA	unknown protein	1.4	54.62	A	42.62	A	1.28
At5g39590	+	NA	NA	11.5	4481.94	P	665.21	P	6.74	10	4
At5g39600	-	NA	unknown protein	0.3	25.09	A	28.63	A	-1.14
At5g40155	+	NA	NA	69.6	126.88	P	1874.78	P	-14.78	38	8
At5g40160	-	EMB139	EMB506 (embryo defective 506); protein binding	4.7	35.27	A	23.83	A	1.48
AT5G40595	+, enclosed in At5g40600	NA	unknown protein	0
At5g40600	-	NA	unknown protein	1.3	256.54	P	35.98	P	7.13	2
At5g40640	+	NA	unknown protein	11	461.2	P	38.54	A	11.97
At5g40645	-	NA	nitrate-responsive NOI protein, putative	12.5	55.12	P	434.23	P	-7.88
At5g40650	+	SDH2-2	SDH2-2; electron carrier/ succinate dehydrogenase	11.8	528.85	P	901.56	P	-1.7	8	2
At5g40660	-	NA	ATP12 protein-related	0.1	23.83	A	53.05	A	-2.23
AT5G40880	+	NA	WD-40 repeat family protein / zfwd3 protein (ZFWD3)	7.3						6
At5g40890	-	ATCLC-A	ATCLC-A (CHLORIDE CHANNEL A); anion channel/ nitrate transmembrane transporter/ voltage-gated chloride channel	0	36.41	A	40.68	A	-1.12
AT5G41109	+, enclosed in AT5G41110	NA	unknown protein	0.4
AT5G41110	-	NA	unknown protein	6.2						4	2
At5g41140	+	NA	unknown protein	2.5	6.14	A	14.35	A	-2.34	2
At5g41150	-	ATRAD1	UVH1 (ULTRAVIOLET HYPERSENSITIVE 1); single-stranded DNA specific endodeoxyribonuclease	2	356.54	P	46.58	P	7.65
AT5G41320	+	NA	unknown protein	0.4
At5g41330	-	NA	potassium channel tetramerisation domain-containing protein	1.1	76.55	P	29.14	A	2.63		2
AT5G41680	+	NA	protein kinase family protein	2
At5g41685	-	NA	mitochondrial import receptor subunit TOM7 / translocase of outer membrane 7 kDa subunit (TOM7.1)	2.4	22.97	A	50.26	A	-2.19		2
At5g41850	-	NA	unknown protein	3.2	59.17	A	54.53	P	1.09
AT5G41860	+	NA	unknown protein	5.4						2
At5g41880	+	POLA3	POLA3; DNA primase	2.1	3517.86	P	164.77	P	21.35	2
AT5G41890	-	NA	GDSL-motif lipase/hydrolase family protein	0.1
AT5G41980	+	NA	unknown protein	1.5
AT5G41992	-	CPuORF58	CPuORF58 (Conserved peptide upstream open reading frame 58)	286.2						112	8
At5g42270	+	FTSH5	VAR1 (VARIEGATED 1); ATP-dependent peptidase/ ATPase/ metallopeptidase	0.1	22.25	A	20.85	A	1.07
AT5G42280	-	NA	DC1 domain-containing protein	1
At5g42480	W/A,+	ARC6	ARC6 (ACCUMULATION AND REPLICATION OF CHLOROPLASTS 6); protein binding	3.7	41	A	52.96	A	-1.29
At5g42490	W/A,-	NA	kinesin motor family protein	696	38.84	A	7918.01	P	-203.88	696	0.1
At5g42810	+	ATIPK1	ATIPK1 (Inositol-pentakisphosphate 2-kinase 1); inositol pentakisphosphate 2-kinase/ inositol tetrakisphosphate 2-kinase	0.1	32.12	A	33.49	A	-1.04
At5g42820	-	ATU2AF35B	U2AF35B; RNA binding / nucleic acid binding / nucleotide binding / zinc ion binding	1.8	130.8	P	72.04	A	1.82	4
At5g42880	W/A,+	NA	unknown protein	151.2	11.2	A	441.6	P	-39.42	56	22
At5g42890	W/A,-	ATSCP2	SCP2 (STEROL CARRIER PROTEIN 2); oxidoreductase/ sterol carrier	4.7	191.79	P	520.64	P	-2.71
At5g43430	+	ETFBETA	ETFBETA; electron carrier	1.2	39.51	A	92.26	P	-2.34
At5g43440	-	NA	2-oxoglutarate-dependent dioxygenase, putative	0.1	17.18	A	12.81	A	1.34
At5g43940	+	ADH2	HOT5 (sensitive to hot temperatures 5); S-(hydroxymethyl)glutathione dehydrogenase/ S-nitrosoglutathione reductase	0.6	54.09	A	199.34	P	-3.69
AT5G43950	-	NA	unknown protein	3.7						8
At5g44030	+	CESA4	CESA4 (CELLULOSE SYNTHASE A4); cellulose synthase/ transferase, transferring glycosyl groups	1	30.47	A	26.93	A	1.13	2
AT5G44040	-	NA	unknown protein	0
AT5G44330	+	NA	male sterility MS5 family protein	0.2
At5g44340	-	TUB4	TUB4; structural constituent of cytoskeleton	1892.6	1548.8	P	11302.7	P	-7.3	629	112
At5g45510	+	NA	leucine-rich repeat family protein	0.1	25.71	A	22.83	A	1.13
AT5G45520	-	NA	unknown protein	4.7							8
At5g47435	+	NA	formyltetrahydrofolate deformylase, putative	87.7	300.29	P	2882.88	P	-9.6	24	6
AT5G47440	-	NA	phosphoinositide binding	2.9
AT5G47530	+	NA	auxin-responsive protein, putative	42.5						2	2
At5g47540	-	NA	binding	1437.3	77.33	P	7216.49	P	-93.32	375	318
AT5G48200	+	NA	unknown protein	2
AT5G48205	-	NA	zinc ion binding	2.3						4
At5g48220	+	NA	indole-3-glycerol phosphate synthase, putative	0.1	38.44	A	36.98	A	1.04
At5g48230	-	ACAT2	ACAT2 (ACETOACETYL-COA THIOLASE 2); acetyl-CoA C-acetyltransferase/ catalytic	1.2	20.65	A	88.89	P	-4.3	2
At5g48580	-	FKBP15-2	FKBP15-2; FK506 binding / peptidyl-prolyl cis-trans isomerase	5.5	34.24	A	253.63	P	-7.41		2
At5g48590	+	NA	unknown protein	0	27.84	A	24.19	A	1.15
At5g48780	W/A,+	NA	disease resistance protein (TIR-NBS class), putative	20.8	28.44	A	98.89	P	-3.48	20
At5g48790	W/A,-	NA	unknown protein	0.2	30.31	A	38.08	A	-1.26
At5g48800	+	NA	phototropic-responsive NPH3 family protein	0.1	23.05	A	21.61	A	1.07
At5g48810	-	ATB5-B	CB5-D (CYTOCHROME B5 ISOFORM D); heme binding	7.3	97.55	P	154.28	P	-1.58		2
AT5G49600	+	NA	unknown protein	0
At5g49610	-	NA	F-box family protein	1.2	2241.3	P	109.83	P	20.41
At5g49880	W/A,+	NA	mitotic checkpoint family protein	3.6	38.06	P	86.47	P	-2.27	10 (IGR)
At5g49890	W/A,-	ATCLC-C	CLC-C (CHLORIDE CHANNEL C); anion channel/ voltage-gated chloride channel	207.1	236.6	P	952.21	P	-4.02	86	20
At5g49910	+	CPHSC70-2EAT SHOCK PROTEIN 70-2	CPHSC70-2EAT SHOCK PROTEIN 70-2 (CHLOROPLAST HEAT SHOCK PROTEIN 70-2); ATP binding / unfolded protein binding	50.4	75.58	A	62.87	A	1.2	4	10
AT5G49920	-	NA	octicosapeptide/Phox/Bem1p (PB1) domain-containing protein	1691.9						443	115
At5g51160	+	NA	ankyrin repeat family protein	0	93.03	A	83.36	A	1.12
At5g51170	-	NA	unknown protein	2.3	1169.1	P	157.66	P	7.42		2
At5g51880	W/A,+	NA	iron ion binding / oxidoreductase, acting on paired donors, with incorporation or reduction of molecular oxygen, 2-oxoglutarate as one donor, and incorporation of one atom each of oxygen into both donors	52.3	196.98	P	339.59	P	-1.72	16	2
At5g51890	W/A,-	NA	peroxidase	0.8	25.66	P	31.77	A	-1.24
At5g51940	+	NRPB6A	NRPB6A; DNA binding / DNA-directed RNA polymerase	3.5	573.64	P	164.03	P	3.5
AT5G51950	-	NA	glucose-methanol-choline (GMC) oxidoreductase family protein	0.1
At5g51970	+	NA	sorbitol dehydrogenase, putative / L-iditol 2-dehydrogenase, putative	35.7	24.81	A	960.65	P	-38.71	26	16
At5g51980	-	NA	WD-40 repeat family protein / zfwd2 protein (ZFWD2), putative	0.6	47.27	P	67.85	P	-1.44
At5g52420	+	NA	unknown protein	1.3	618.87	P	38.86	A	15.93
At5g52430	-	NA	hydroxyproline-rich glycoprotein family protein	0.2	26.09	A	83.88	A	-3.21
At5g52440	+	HCF106	HCF106; proton motive force dependent protein transmembrane transporter	0.4	57.26	A	54.72	A	1.05
At5g52450	-	NA	MATE efflux protein-related	43.7	30.66	A	721.51	P	-23.53	4	2
At5g52560	+	ATUSP	ATUSP (ARABIDOPSIS THALIANA UDP-SUGAR PYROPHOSPHORYLASE); UTP-monosaccharide-1-phosphate uridylyltransferase/ UTP:arabinose-1-phosphate uridylyltransferase/ UTP:galactose-1-phosphate uridylyltransferase/ UTP:glucose-1-phosphate uridylyltransferase/ UTP:xy	31.8	183.27	P	665.35	P	-3.63	8	4
At5g52570	-	B2	BETA-OHASE 2 (BETA-CAROTENE HYDROXYLASE 2); carotene beta-ring hydroxylase	0.1	74.01	P	38.36	A	1.93
At5g52840	+	NA	NADH-ubiquinone oxidoreductase-related	1.4	35.32	A	159.69	P	-4.52		2
At5g52850	-	NA	pentatricopeptide (PPR) repeat-containing protein	0.1	100.46	P	28.5	A	3.53
At5g53120	+	ATSPDS3	SPDS3 (SPERMIDINE SYNTHASE 3); spermidine synthase/ spermine synthase	1.3	503.18	P	119.55	P	4.21
At5g53130	-	ATCNGC1	CNGC1 (CYCLIC NUCLEOTIDE GATED CHANNEL 1); calmodulin binding / cation channel/ cyclic nucleotide binding / intracellular cyclic nucleotide activated cation channel/ inward rectifier potassium channel	0.3	83.49	P	28.78	A	2.9
At5g53310	+	NA	myosin heavy chain-related	35.7	230.27	P	764.22	P	-3.32	6	4
At5g53320	-	NA	leucine-rich repeat transmembrane protein kinase, putative	2.2	19.7	A	16.64	A	1.18
At5g53330	+	NA	NA	1.9	170.51	A	114.21	A	1.49
At5g53340	-	NA	galactosyltransferase family protein	1.8	914.07	P	127.78	P	7.15
At5g53360	+	NA	seven in absentia (SINA) family protein	92.8	247.86	P	1575.88	P	-6.36	52	6
At5g53370	-	ATPMEPCRF	PMEPCRF (PECTIN METHYLESTERASE PCR FRAGMENT F); pectinesterase	0	47.69	A	58.87	A	-1.23
[truncated: 194 more rows]

## Sheet: 5
Enclosed in XX: Two genes completely overlap
[truncated: 148 more rows]

[truncated: 3 more sheets: 6, 7, 8]
